# Supplementary material for: An inter-laboratory study characterizes the impact of bioinformatic approaches on genome-based cluster detection for foodborne bacterial pathogens
Source: Front Microbiol. 2025 Nov 3;16:1629731. doi: 10.3389/fmicb.2025.1629731 (PMC12621568; doi:10.3389/fmicb.2025.1629731)
Supplement: Supplementary Figure 1 — Selected strains clustering with the focus strain based on cgMLST. (A) S. enterica, (B) L. monocytogenes, (C) C. jejuni, and (D) E. coli. Individual analyses are named according to the following format: LC_approach_pipeline_assembler_cgMLST-tool_scheme; LC, Laboratory Code (“_A,”… indicates different analysis approaches), Pipelines: Rs, Ridom Seqsphere+; Wg, WGSBAC; Aq, AQUAMIS; Assembler: Sh, Shovill; Sp, Spades; Sk, Skesa; cgMLST tools: Rs, Ridom SeqSphere+; Cs, Chewiesnake; NO, none; Schemas: Eb, Enterobase; Cd, Cody; Rs, Ridom SeqSphere+; In, Innuendo; Mo, Moura; Ru, Ruppitsch; St, STEC. [file Data_Sheet_1.zip › Datasheet 1/Supplementary Table 1.xlsx]

## Sheet: Cjejuni
Q	Qlong	LC01_A	LC01_B	LC02_A	LC02_B	LC03	LC04	LC05	LC07_A	LC07_B	LC09_A	LC09_B	LC10	LC11_A	LC11_B	LC12	LC13	LC16_A	LC16_B	LC16_C	LC17
FA0	Laboratory code (please select, the entry here applies to all other spreadsheets)	LC01	LC01	LC02	LC02	LC03	LC04	LC05	LC07	LC07	LC09	LC09	LC10	LC11	LC11	LC12	LC13	LC16	LC16	LC16	LC17
EA0	Quality control raw data
EA1	Has the raw data been trimmed? (yes/no)	Yes	Yes	Yes	Yes	no	Yes	Yes	no	Yes	no	Yes	Yes	Yes	Yes	Yes	no	Yes	Yes	Yes	Yes
EA2	Have you carried out a quality check of the raw data (yes/no)?	Yes	Yes	no	no	Yes	Yes	Yes	Yes	Yes	Yes	Yes	Yes	Yes	Yes	Yes	Yes	Yes	Yes	Yes	Yes
EA3	Software suite or pipeline used:	Aquamis	Ridom SeqSphere+	Aquamis	Ridom SeqSphere+	None	Aquamis	Aquamis	Ridom SeqSphere+	Aquamis	Ridom SeqSphere+	Aquamis	Ridom SeqSphere+	Aquamis	Aquamis	Aquamis	WGSBAC	Aquamis	Aquamis	Aquamis	Aquamis
EA4	Other software suite or pipeline (free text if not available in the dropdown above):
EA5	Version (free text):	1.4.0	9.0.2._(2023-04)	1.3.7	Server: 9.0.0; Client: 9.0.1		"1.3.9"	1.4.0	9.0.10	1.4.0	9.0.10	1.4	9.0.10 (2023-09)	1.4.0	1.4.0	1.4	2.2.0	Aquamis 1.3.8; version: v1.0_accreditation-2-g0b3162a	Aquamis 1.3.8; version: v1.0_accreditation-2-g0b3162a	Aquamis 1.3.8; version: v1.0_accreditation-2-g0b3162a	1.3.12
EA6	Deviation from the default settings (yes/no):	no	no	no	no		no	no	no	no	no	no	no	no	no	no	no	no	no	no	no
EA7	If yes, which one? (free text)
EA8	Underlying program/algorithm:	fastp	FastQC	fastp	FastQC	fastp	fastp	fastp	FastQC	fastp	FastQC	fastp	FastQC	fastp	fastp	fastp	multiQC	fastp	fastp	fastp	fastp
EA9	Other program/ algorithm (free text, if not available in the dropdown above):																		Version 0.22.0
EA10	Version (free text):	0.23.2	0.11.9	0.23.2	0.11.9	0.22.1	"0.23.2"	0.23.2		0.23.4		0.23.2	0.11.9	0.23.4	0.23.4	0.23.2		Version 0.22.0		Version 0.22.0	0.20.1
EA11	Deviation from the default settings (yes/no):	no	no	no	no	no	no	no	no	no	no	no	no	no	no	no	no	no	no	no	Yes
EA12	If yes, which one? (free text)																				--detect_adapter_for_pe; --n_base_limit 50; --length_required 15
EA13	Notes (free text):																				Corresponds to Aquamis default settings
EB0	Assembly
EB1	Software suite or pipeline used:	Aquamis	Ridom SeqSphere+	Aquamis	Ridom SeqSphere+	None	Aquamis	Aquamis	Ridom SeqSphere+	Aquamis	Ridom SeqSphere+	Aquamis	Ridom SeqSphere+	Aquamis	Aquamis	Aquamis	WGSBAC	Aquamis	Aquamis	Aquamis	Aquamis
EB2	Other software suite or pipeline (free text if not available in the dropdown above):
EB3	Version (free text):	1.4.0	9.0.2._(2023-04)	1.3.7	Server: 9.0.0; Client: 9.0.1		"1.3.9"	1.4.0	see above	see above	9.0.10	1.4	9.0.10 (2023-09)	1.4.0	1.4.0	1.4	2.2.0	Aquamis 1.3.8; version: v1.0_accreditation-2-g0b3162a	Aquamis 1.3.8; version: v1.0_accreditation-2-g0b3162a	Aquamis 1.3.8; version: v1.0_accreditation-2-g0b3162a	1.3.12
EB4	Deviation from the default settings (yes/no):	no	no	no	no		no	no	no	no	no	no	Yes	no	no	no	no	no	no	no	no
EB5	If yes, which one? (free text)												Use of SPAdes 3.15.5 instead of 3.15.4
EB6	Underlying program/algorithm:	Shovill	SKESA	Shovill	SKESA	SPAdes	Shovill	Shovill	SKESA	Shovill	SKESA	Shovill	SPAdes	Shovill	Shovill	Shovill	Shovill	Shovill	Shovill	Shovill	Shovill
EB7	Other program/ algorithm (free text, if not available in the dropdown above):
EB8	Version (free text):	1.1.0	2.4.0	1.1.0	2.4.0.	3.15.5	"1.1.0"	1.1.0	2.4.0	1.1.0	2.4.0	2.4.0	3.15.5	1.1.0	1.1.0	1.1.0	1.0.4	1.1.0	1.1.0	1.1.0	1.1.0
EB9	Deviation from the default settings (yes/no):	no	no	no	no	no	no	no	no	no	no	Yes	no	no	no	no	no	no	no	no	Yes
EB10	If yes, which one? (free text)											--fix_fails, SKESA									--noreadcorr; --assembler spades; --depth 100
EB11	Notes (free text):																				Corresponds to Aquamis default settings
EC0	Have you carried out a quality control of the assemblies (yes/no)?	Yes	Yes	Yes	Yes	Yes	Yes	Yes	Yes	Yes	Yes	Yes	Yes	Yes	Yes	Yes	Yes	Yes	Yes	Yes	Yes
EC1	Software suite or pipeline used:	Aquamis	Ridom SeqSphere+	Aquamis	Ridom SeqSphere+	None	Aquamis	Aquamis	Ridom SeqSphere+	Aquamis	Ridom SeqSphere+	Aquamis	Ridom SeqSphere+	Aquamis	Aquamis	Aquamis	WGSBAC	Aquamis	Aquamis	Aquamis	Aquamis
EC2	Other software suite or pipeline (free text if not available in the dropdown above):
EC3	Version (free text):	1.4.0	9.0.2._(2023-04)	1.3.7	Server: 9.0.0; Client: 9.0.1		"1.3.9"	1.4.0	see above	see above	9.0.10	1.4	9.0.10 (2023-09)	1.4.0	1.4.0	1.4	2.2.0	Aquamis 1.3.8; version: v1.0_accreditation-2-g0b3162a	Aquamis 1.3.8; version: v1.0_accreditation-2-g0b3162a	Aquamis 1.3.8; version: v1.0_accreditation-2-g0b3162a	1.3.12
EC4	Deviation from the default settings (yes/no):	no	no	no	no		no	Yes	no	no	no	no	no	no	no	no		no	no	no	no
EC5	If yes, which one? (free text)							Adjustment QC threshold to ASU specifications
EC6	Underlying program/algorithm:	Quast		Quast	Other	Quast	Quast	Quast		Quast		Quast	Other	Quast	Quast	Quast	Quast	Quast	Quast	Quast	Quast
EC7	Other program/ algorithm (free text, if not available in the dropdown above):				Ridom SeqSphere+								Quast; Kraken2/Bracken
EC8	Version (free text):	5.0.2		5.0.2		5.2.0	"5.0.2"	5.2.0		5.2.0		5.2.0	Quast: version 5.2.0 Kraken: version 2.1.2 Bracken: version 2.8	5.2.0	5.2.0	5.2.0	5.2.0	5.0.2	5.0.2	5.0.2	5.0.2
EC9	Deviation from the default settings (yes/no):	no				no	no	no		no		no	no	no	no	no	no	no	no	no	Yes
EC10	If yes, which one? (free text)																				--conserved-genes-finding; --min-contig 500; --min-identity 80
EC11	Notes (free text):											Sequences that show an intra-species contamination of less than 10% as the exclusive error were nevertheless analyzed, as SKESA continues to produce good assemblies with low-level contamination according to the authors (Souvorov et al.)	In addition to the Ridom SeqSphere+ quality control, an analysis was carried out using Quast and Kraken2/Bracken								Corresponds to Aquamis default settings
ED0	7-gene MLST analysis
ED1	Scheme used:	Dingle et al, 2001	Dingle et al, 2001	Dingle et al, 2001	Dingle et al, 2001	Dingle et al, 2001	Dingle et al, 2001		Dingle et al, 2001		Dingle et al, 2001		Dingle et al, 2001	Dingle et al, 2001	Dingle et al, 2001	Dingle et al, 2001	Dingle et al, 2001				Dingle et al, 2001
ED2	Other scheme (free text if not available in the dropdown above):																	PubMLST (Dingle et al. 2001 J Clin Microbiol 39:14-23)	PubMLST (Dingle et al. 2001 J Clin Microbiol 39:14-23)	PubMLST (Dingle et al. 2001 J Clin Microbiol 39:14-23)
ED3	Software suite or pipeline used:	Aquamis	Ridom SeqSphere	Aquamis	Ridom SeqSphere	Ridom SeqSphere	Aquamis	Other	Ridom SeqSphere	Aquamis	Ridom SeqSphere	Aquamis	Ridom SeqSphere	Aquamis	Aquamis	Other	WGSBAC	Ridom SeqSphere	Ridom SeqSphere	Ridom SeqSphere	Other
ED4	Other software suite or pipeline (free text if not available in the dropdown above):							bakcharak								bakcharak					BakCharak
ED5	Version (free text):	1.4.0	9.0.2._(2023-04)	1.3.7	Server: 9.0.0; Client: 9.0.1	8.2.0	"1.3.9"	3.0.4	see above	see above	9.0.10	1.4	9.0.10 (2023-09)	1.4.0	1.4.0	3.0.3	2.2.0	8.5.1 (2022-11)	8.5.1 (2022-11)	8.5.1 (2022-11)	3.0.4
ED6	Deviation from the default settings (yes/no):	no	no	no	no		no		no	no	no	no		no	no	no		no	no	no	no
ED7	If yes, which one? (free text)
ED8	Underlying program/algorithm:	mlst	Other	mlst		Other	mlst	mlst	PubMLST	mlst	PubMLST	mlst	Other	mlst	mlst	mlst	mlst	PubMLST	PubMLST	PubMLST	mlst
ED9	Other program/ algorithm (free text, if not available in the dropdown above):		MLST 1.0			C. jejuni/coli MLST							BLAST
ED10	Version (free text):	2.22.1		2.22.0		1.1	"2.22.0"	2.23.0		2.23.0		2.23.0	v 2.2.12	2.23.0	2.23.0	2.23.0	2.23.0				2.23.0
ED11	Deviation from the default settings (yes/no):	no	no	no		no	no			no		no	no	no	no	no	no	no	no	no	no
ED12	If yes, which one? (free text)
ED13	Notes (free text):							Unverified method
EE0	cgMLST analysis
EE1	Used cgMLST schema:	Innuendo scheme	Ridom scheme	Other	Ridom scheme	Ridom scheme	Innuendo scheme	Cody scheme	Ridom scheme	Innuendo scheme	Ridom scheme	Innuendo scheme	Ridom scheme	Ridom scheme	Innuendo scheme	Innuendo scheme	Ridom scheme	Ridom scheme	Ridom scheme	Cody scheme	Ridom scheme
EE2	Other scheme (free text if not available in the dropdown above):			chewbbacaonline
EE3	Number of loci in the schema (number):	678	637	678	637	637		1343	637	678	637	678	637	637	678	678	637	637	637	1343	637
EE4	Software suite or pipeline used:	ChewieSnake	Ridom SeqSphere+	ChewieSnake	Ridom SeqSphere+	Ridom SeqSphere+	None	ChewieSnake	Ridom SeqSphere+	ChewieSnake	Ridom SeqSphere+	ChewieSnake	Ridom SeqSphere+	Ridom SeqSphere+	ChewieSnake	ChewieSnake	Ridom SeqSphere+	ChewieSnake	Ridom SeqSphere+	Ridom SeqSphere+	ChewieSnake
EE5	Other software suite or pipeline (free text if not available in the dropdown above):
EE6	Version (free text):	3.2.1	9.0.2._(2023-04)	2.0.0-51-g3d99903	Server: 9.0.0; Client: 9.0.1	8.2.0		3.2	see above	3.2.1	9.0.10	3.2	9.0.10 (2023-09)	9.0.10	3.2.1	3.2.1	8.2.0	3.2	8.5.1 (2022-11)	8.5.1 (2022-11)	3.2
EE7	Deviation from the default settings (yes/no):	no	no	no	no	no	no	no	no	no	no			no	no	no	no	no	no	no	no
EE8	If yes, which one? (free text)
EE9	Underlying program/algorithm:	chewBBACA	cgMLSTFinder	chewBBACA		Other	chewBBACA	chewBBACA		chewBBACA		chewBBACA	Other	Other	chewBBACA	chewBBACA	Other				chewBBACA
EE10	Other program/ algorithm (free text, if not available in the dropdown above):					C. jejuni/coli cgMLST							BLAST	Ridom SeqSphere+			BLAST
EE11	Version (free text):	2.0.12	2.1	2.0.16 [with modifications by BfR]			2.0.12	2.0.5		2.0.12		2.0.12	v 2.2.12	9.0.10	2.0.12	2.0.12	2.2.12				2.0.12
EE12	Deviation from the default settings (yes/no):	no	no	no		no	no			no		no	no	no	no	no	no				Yes
EE13	If yes, which one? (free text)																				--st 0.2; --fr; --bsr 0.6
EE14	Notes (free text):						The distance matrix was calculated with cgmlst-dist				Sequences of Campylobacter coli result in &gt; 5% missing loci with the cgMLST scheme used and were not analyzed further due to the specification of the RV, especially since the focus strain was Campylobacter jejuni. In routine practice, a more generous limit value is used for C. coli										Corresponds to default settings ChewieSnake
EF0	SNP analysis
EF1	Was the specified reference used (yes/no)?	Yes		Yes		Yes	Yes			Yes		Yes	Yes	Yes	Yes	Yes	Yes	Yes	Yes	Yes	Yes
EF2	Were all data records with the same 7-gene MLST as the focus strain included (yes/no)?	Yes		Yes		Yes	Yes			Yes		Yes	Yes	Yes	Yes	Yes	Yes	Yes	Yes	Yes	Yes
EF3	Was the SNP analysis performed on the basis of reads (yes/no)?	Yes		Yes		Yes	Yes			Yes		Yes	Yes	Yes	Yes	Yes	Yes	Yes	Yes	Yes	Yes
EF4	Were the reads trimmed (yes/no)?	Yes		Yes		no	Yes			Yes		Yes	Yes	no	no	Yes	no	Yes	Yes	Yes	Yes
EF5	Software suite or pipeline used:	SnippySnake		SnippySnake		None	CSI Phylogeny			SnippySnake		SnippySnake	SnippySnake	SnippySnake	SnippySnake	SnippySnake	WGSBAC	SnippySnake	SnippySnake	SnippySnake	SnippySnake
EF6	Other software suite or pipeline (free text if not available in the dropdown above):																	1.2.2 git_version	1.2.2 git_version	1.2.2 git_version
EF7	Version (free text):	1.2.3		2.1.0			"1.4"			1.3.0		1.2.3	v1.0	1.3.0	1.3.0	1.0	2.2.0				1.3.0
EF8	Deviation from the default settings (yes/no):	no		no			no			no		no	no	no	no	no	no	Yes	Yes	Yes	Yes
EF9	If yes, which one? (free text)																	Gubbins filter	Gubbins filter	Gubbins filter	--gubbins
EF10	Underlying program/algorithm:	Snippy		Snippy		Snippy				Snippy		Snippy	Snippy	Snippy	Snippy	Snippy	Snippy	Snippy	Snippy	Snippy	Snippy
EF11	Other program/ algorithm (free text, if not available in the dropdown above):
EF12	Version (free text):	4.6.0		4.4.3		4.0.2								4.6.0	4.6.0	4.6.0	4.6.0				4.6.0
EF13	Deviation from the default settings (yes/no):	no		no		no				no		no		no	no	no	no	no	no	no	Yes
EF14	If yes, which one? (free text)																				--mapqual 60; --basequal 13; --mincov 10; --minfrac 0; --minqual 100; --maxsoft 10
EF15	Notes (free text):																			Camp28 is not a real focus strain according to cgMLST schema according to Cody (AD>10)	Corresponds to SnippySnake default settings (except --gubbins)
EG0	General implementation
EG1	Were there any problems/uncertainties in carrying out the proficiency test (yes/no)?			Yes	no		no	no	no	Yes	no	Yes	no	no	no	no	no	Yes	Yes	Yes	no
EG2	If yes, which (free text)?			many pages Websites (e.g. http://chewbbaca.online/ ) blocked						The attempt to install the current pipelines AQUAMIS, chewieSnake and snippySnake took several days of work and is still not working properly. Considerable amounts of storage capacity are required without any recognizable additional gain		No report was created when "Gubbins" was used. However, the distance matrix matches the evaluation without "Gubbins". Evaluation with the pipelines leads to massive consumption of storage space (100 GB)						Camp28 is not a true focus strain, as it was not identifiable as such with the cgMLST commonly used in the NRL Campylobacter (only if fewer target genes, e.g. Ridom cgMLST scheme, were used); Camp04 is a focus strain and forms a focus with Camp02 and Camp05	Camp28 is not a true focus strain, as it was not identifiable as such with the cgMLST commonly used in the NRL Campylobacter (only if fewer target genes, e.g. Ridom cgMLST scheme, were used); Camp04 is a focus strain and forms a focus with Camp02 and Camp05	Camp28 is not a true focus strain, as it was not identifiable as such with the cgMLST commonly used in the NRL Campylobacter (only if fewer target genes, e.g. Ridom cgMLST scheme, were used); Camp04 is a focus strain and forms a focus with Camp02 and Camp05
EG3	Do you have any suggestions for improvement (free text)?
EG4	Further comments (free text)																	cgMLST screening with Cody scheme, then SnippySnake with internal reference (=focus strain) favored for focus strain identification	cgMLST screening with Cody scheme, then SnippySnake with internal reference (=focus strain) favored for focus strain identification	cgMLST screening with Cody scheme, then SnippySnake with internal reference (=focus strain) favored for focus strain identification

## Sheet: Ecoli
Q	Qlong	LC01_A	LC01_B	LC02	LC03	LC04	LC05	LC07_A	LC07_B	LC09_A	LC09_B	LC10	LC11_A	LC11_B	LC12	LC15_A	LC15_B	LC15_C	LC15_D	LC17
FA0	Laboratory code (please select, the entry here applies to all other spreadsheets)	LC01	LC01	LC02	LC03	LC04	LC05	LC07	LC07	LC09	LC09	LC10	LC11	LC11	LC12	LC15	LC15	LC15	LC15	LC17
EA0	Quality control raw data					Yes
EA1	Has the raw data been trimmed? (yes/no)	Yes	Yes	Yes	no	Yes	Yes	no	Yes	no	Yes	Yes	Yes	Yes	Yes	Yes	Yes	Yes	Yes	Yes
EA2	Have you carried out a quality check of the raw data (yes/no)?	Yes	Yes	no	Yes	Aquamis	Yes	Yes	Yes	Yes	Yes	Yes	Yes	Yes	Yes	Yes	Yes	Yes	Yes	Yes
EA3	Software suite or pipeline used:	Aquamis	Ridom SeqSphere+	Ridom SeqSphere+	None		Aquamis	Ridom SeqSphere+	Aquamis	Ridom SeqSphere+	Aquamis	Ridom SeqSphere+	Aquamis	Aquamis	Aquamis	Aquamis	Aquamis	Aquamis	Aquamis	Aquamis
EA4	Other software suite or pipeline (free text if not available in the dropdown above):					"1.3.9"
EA5	Version (free text):	1.4.0	9.0.2._(2023-04)	Server: 9.0.0; Client: 9.0.1		no	1.4.0	9.0.10	1.4.0	9.0.10	1.4	9.0.10 (2023-09)	1.4.0	1.4.0	1.4	1.3.8	1.3.8	1.3.8	1.3.8	1.3.12
EA6	Deviation from the default settings (yes/no):	no	no	no			no	no	no	no	no	no	no	no	no	no	no	no	no	no
EA7	If yes, which one? (free text)					fastp
EA8	Underlying program/algorithm:	fastp	FastQC	FastQC	fastp		fastp	FastQC	fastp	FastQC	fastp	FastQC	fastp	fastp	fastp	fastp	fastp	fastp	fastp	fastp
EA9	Other program/ algorithm (free text, if not available in the dropdown above):					"0.23.2"										confindr	confindr	confindr	confindr
EA10	Version (free text):	0.23.2	0.11.9	0.11.9	0.22.1	no	0.23.2		0.23.4		0.23.2	0.11.9	0.23.4	0.23.4	0.23.2	0.22.0	0.22.0	0.22.0	0.22.0	0.20.1
EA11	Deviation from the default settings (yes/no):	no	no	no	no		no	no	no	no	no	no	no	no	no	no	no	no	no	Yes
EA12	If yes, which one? (free text)																			--detect_adapter_for_pe; --n_base_limit 50; --length_required 15
EA13	Notes (free text):																			Corresponds to Aquamis default settings
EB0	Assembly					Aquamis
EB1	Software suite or pipeline used:	Aquamis	Ridom SeqSphere+	Ridom SeqSphere+	None		Aquamis	Ridom SeqSphere+	Aquamis	Ridom SeqSphere+	Aquamis	Ridom SeqSphere+	Aquamis	Aquamis	Aquamis	Aquamis	Aquamis	Aquamis	Aquamis	Aquamis
EB2	Other software suite or pipeline (free text if not available in the dropdown above):					"1.3.9"
EB3	Version (free text):	1.4.0	9.0.2._(2023-04)	Server: 9.0.0; Client: 9.0.1		no	1.4.0	see above	see above	9.0.10	1.4	9.0.10 (2023-09)	1.4.0	1.4.0	1.4	1.3.8	1.3.8	1.3.8	1.3.8	1.3.12
EB4	Deviation from the default settings (yes/no):	no	no	no			no	no	no	no	no	Yes	no	no	no	no	no	no	no	no
EB5	If yes, which one? (free text)					Shovill						Use of SPAdes 3.15.5 instead of 3.15.4
EB6	Underlying program/algorithm:	Shovill	SKESA	SKESA	SPAdes		Shovill	SKESA	Shovill	SKESA	Shovill	SPAdes	Shovill	Shovill	Shovill	Shovill	Shovill	Shovill	Shovill	Shovill
EB7	Other program/ algorithm (free text, if not available in the dropdown above):					"1.1.0"
EB8	Version (free text):	1.1.0	2.4.0	2.4.0.	3.15.5	no	1.1.0	2.4.0	1.1.0	2.4.0	2.4.0	3.15.5	1.1.0	1.1.0	1.1.0	1.1.0	1.1.0	1.1.0	1.1.0	1.1.0
EB9	Deviation from the default settings (yes/no):	no	no	no	no		no	no	no	no	Yes	no	no	no	no	no	no	no	no	Yes
EB10	If yes, which one? (free text)										--fix_fails; SKESA									--noreadcorr; --assembler spades; --depth 100
EB11	Notes (free text):																			Corresponds to Aquamis default settings
EC0	Have you carried out a quality control of the assemblies (yes/no)?	Yes	Yes	Yes	Yes	Aquamis	Yes	Yes	Yes	Yes	Yes	Yes	Yes	Yes	Yes	Yes	Yes	Yes	Yes	Yes
EC1	Software suite or pipeline used:	Aquamis	Ridom SeqSphere+	Ridom SeqSphere+	None		Aquamis	Ridom SeqSphere+	Aquamis	Ridom SeqSphere+	Aquamis	Ridom SeqSphere+	Aquamis	Aquamis	Aquamis	Aquamis	Aquamis	Aquamis	Aquamis	Aquamis
EC2	Other software suite or pipeline (free text if not available in the dropdown above):					"1.3.9"
EC3	Version (free text):	1.4.0	9.0.2._(2023-04)	Server: 9.0.0; Client: 9.0.1		no	1.4.0	see above	see above	9.0.10	1.4	9.0.10 (2023-09)	1.4.0	1.4.0	1.4	1.3.8	1.3.8	1.3.8	1.3.8	1.3.12
EC4	Deviation from the default settings (yes/no):	no	no	no			Yes	no	no	no	no	no	no	no	no	no	no	no	no	no
EC5	If yes, which one? (free text)					Quast	Adjustment QC threshold to ASU specifications
EC6	Underlying program/algorithm:	Quast		Other	Quast		Quast		Quast		Quast	Other	Quast	Quast	Quast	Quast	Quast	Quast	Quast	Quast
EC7	Other program/ algorithm (free text, if not available in the dropdown above):			Ridom SeqSphere+		"5.0.2"						Quast; Kraken2/Bracken
EC8	Version (free text):	5.0.2			5.2.0	no	5.2.0		5.2.0		5.2.0	Quast: version 5.2.0 Kraken: version 2.1.2 Bracken: version 2.8	5.2.0	5.2.0	5.2.0	5.0.2	5.0.2	5.0.2	5.0.2	5.0.2
EC9	Deviation from the default settings (yes/no):	no			no		no		no		no	no	no	no	no	no	no	no	no	Yes
EC10	If yes, which one? (free text)																			--conserved-genes-finding; --min-contig 500; --min-identity 80
EC11	Notes (free text):										Sequences that show an intra-species contamination of less than 10% as the exclusive error were nevertheless analyzed, as SKESA continues to produce good assemblies with low-level contamination according to the authors (Souvorov et al.)	In addition to the Ridom SeqSphere+ quality control, an analysis was carried out using Quast and Kraken2/Bracken								Corresponds to Aquamis default settings
ED0	7-gene MLST analysis
ED1	Scheme used:	Wirth et al, 2006 ("Achtman scheme")	Wirth et al, 2006 ("Achtman scheme")	Other	Wirth et al, 2006 (Achtman scheme)	Wirth et al, 2006 ("Achtman scheme")	Wirth et al, 2006 ("Achtman scheme")	Other		Wirth et al, 2006 ("Achtman scheme")	Wirth et al, 2006 ("Achtman scheme")	Wirth et al, 2006 (Achtman scheme)	Wirth et al, 2006 ("Achtman scheme")	Wirth et al, 2006 ("Achtman scheme")	Wirth et al, 2006 ("Achtman scheme")	0	0	0	0	Wirth et al, 2006 ("Achtman scheme")
ED2	Other scheme (free text if not available in the dropdown above):			Warwick (Enterobase) and Pasteur (BIGSdb)		Aquamis		Both schemes, Achtman and Pasteur, see tab "3) 7-gene MLST"								Achtmann scheme	Achtmann scheme	Achtmann scheme	Achtmann scheme
ED3	Software suite or pipeline used:	Aquamis	Ridom SeqSphere	Ridom SeqSphere+	Ridom SeqSphere		Other	Ridom SeqSphere	Aquamis	Ridom SeqSphere	Aquamis	Ridom SeqSphere	Aquamis	Aquamis	Other	Ridom SeqSphere	Ridom SeqSphere	Ridom SeqSphere	Ridom SeqSphere	Other
ED4	Other software suite or pipeline (free text if not available in the dropdown above):					"1.3.9"	bakcharak								bakcharak					BakCharak
ED5	Version (free text):	1.4.0	9.0.2._(2023-04)	Server: 9.0.0; Client: 9.0.1		no	3.0.4	see above	see above	9.0.10	1.4	9.0.10 (2023-09)	1.4.0	1.4.0	3.0.3	8.5.1	8.5.1	8.5.1	8.5.1	3.0.4
ED6	Deviation from the default settings (yes/no):	no	no	no	no			no	no	no	no		no	no	no					no
ED7	If yes, which one? (free text)					mlst
ED8	Underlying program/algorithm:	mlst	Other		Other		mlst	PubMLST	mlst	PubMLST	mlst	Other	mlst	mlst	mlst	Other	Other	Other	Other	mlst
ED9	Other program/ algorithm (free text, if not available in the dropdown above):		MLST 1.0		E. coli MLST Pasteur	"2.22.0"						BLAST				https://enterobase.warwick.ac.uk/species/index/ecoli	https://enterobase.warwick.ac.uk/species/index/ecoli	https://enterobase.warwick.ac.uk/species/index/ecoli	https://enterobase.warwick.ac.uk/species/index/ecoli
ED10	Version (free text):	2.22.1			1.0	no	2.23.0		2.23.0		2.23.0	v 2.2.12	2.23.0	2.23.0	2.23.0	Status 10/17/2013	Status 10/17/2013	Status 10/17/2013	Status 10/17/2013	2.23.0
ED11	Deviation from the default settings (yes/no):	no	no		no				no		no	no	no	no	no	no	no	no	no	no
ED12	If yes, which one? (free text)
ED13	Notes (free text):						Unverified method													mlst scheme "ecoli_achtman_4"
EE0	cgMLST analysis
EE1	Used cgMLST schema:	Enterobase scheme	Enterobase scheme	Enterobase scheme	Enterobase scheme	Innuendo scheme	Innuendo scheme	Enterobase scheme	Enterobase scheme	Enterobase scheme	Enterobase scheme	Enterobase scheme	Enterobase scheme	Enterobase scheme	Enterobase scheme	Enterobase scheme	Innuendo scheme	Enterobase scheme	STEC scheme	Enterobase scheme
EE2	Other scheme (free text if not available in the dropdown above):
EE3	Number of loci in the schema (number):	2513	2513	2513	2513	7601	2360	2513	2513	2513	2513	2513	2513	2513	2513	2513	2360	2513	3152	2513
EE4	Software suite or pipeline used:	ChewieSnake	Ridom SeqSphere+	Ridom SeqSphere+	Ridom SeqSphere+		ChewieSnake	Ridom SeqSphere+	ChewieSnake	Ridom SeqSphere+	ChewieSnake	Ridom SeqSphere+	ChewieSnake	Ridom SeqSphere+	ChewieSnake	ChewieSnake	ChewieSnake	Ridom SeqSphere+	Ridom SeqSphere+	ChewieSnake
EE5	Other software suite or pipeline (free text if not available in the dropdown above):
EE6	Version (free text):	3.2.1	9.0.2._(2023-04)	Server: 9.0.0; Client: 9.0.1	8.2.0		3.2	see above	3.2.1	9.0.10	3.2	9.0.10 (2023-09)	3.2.1	9.0.10	3.2.1	3.2	3.2	8.5.1	8.5.1	3.2
EE7	Deviation from the default settings (yes/no):	no	no	no	no		no	no	no	no			no	no	no	no	no	no	no	no
EE8	If yes, which one? (free text)
EE9	Underlying program/algorithm:	chewBBACA	cgMLSTFinder		Other	chewBBACA	chewBBACA		chewBBACA		chewBBACA	Other	chewBBACA	Other	chewBBACA	chewBBACA	chewBBACA	Other	Other	chewBBACA
EE10	Other program/ algorithm (free text, if not available in the dropdown above):				E. coli cgMLST							BLAST		Ridom SeqSphere+				cgMLST.org nomenclature server	cgMLST.org nomenclature server
EE11	Version (free text):	2.0.12	2.1		1.0	2.0.12	2.0.5		2.0.12		2.0.12	v 2.2.12	2.0.12	9.0.10	2.0.12	2.0.12	2.0.12	v1	v1	2.0.12
EE12	Deviation from the default settings (yes/no):	no	no		no				no		no	no	no	no	no	no	no	no	no	Yes
EE13	If yes, which one? (free text)																			--st 0.2; --fr; --bsr 0.6
EE14	Notes (free text):			EnteroBase Escherichia/Shigella cgMLST v1 scheme but with different allele calling procedure and independent nomenclature		The distance matrix was calculated with cgmlst-dist														Corresponds to default settings ChewieSnake
EF0	SNP analysis					Yes
EF1	Was the specified reference used (yes/no)?	Yes			Yes	Yes			Yes		Yes	Yes	Yes	Yes	Yes	Yes	Yes	Yes	Yes	Yes
EF2	Were all data records with the same 7-gene MLST as the focus strain included (yes/no)?	Yes			Yes	Yes			Yes		Yes	Yes	Yes	Yes	Yes	Yes	Yes	Yes	Yes	no
EF3	Was the SNP analysis performed on the basis of reads (yes/no)?	Yes			Yes	Yes			Yes		Yes	Yes	Yes	Yes	Yes	Yes	Yes	Yes	Yes	Yes
EF4	Were the reads trimmed (yes/no)?	Yes			no	CSI Phylogeny			Yes		Yes	Yes	no	no	Yes	no	no	no	no	Yes
EF5	Software suite or pipeline used:	SnippySnake			None				SnippySnake		SnippySnake	SnippySnake	SnippySnake	SnippySnake	SnippySnake	SnippySnake	SnippySnake	SnippySnake	SnippySnake	SnippySnake
EF6	Other software suite or pipeline (free text if not available in the dropdown above):					"1.4"
EF7	Version (free text):	1.2.3				no			1.3.0		1.3.0	v1.0	1.3.0	1.3.0	1.0	1.2.2	1.2.2	1.2.2	1.2.2	1.3.0
EF8	Deviation from the default settings (yes/no):	no							no		no	no	no	no	no	no	no	no	no	no
EF9	If yes, which one? (free text)
EF10	Underlying program/algorithm:	Snippy			Snippy				Snippy		Snippy	Snippy	Snippy	Snippy	Snippy	Snippy	Snippy	Snippy	Snippy	Snippy
EF11	Other program/ algorithm (free text, if not available in the dropdown above):
EF12	Version (free text):	4.6.0			4.0.2								4.6.0	4.6.0	4.6.0	0.8.2	0.8.2	0.8.2	0.8.2	4.6.0
EF13	Deviation from the default settings (yes/no):	no			no				no		no		no	no	no	no	no	no	no	Yes
EF14	If yes, which one? (free text)																			--mapqual 60; --basequal 13; --mincov 10; --minfrac 0; --minqual 100; --maxsoft 10
EF15	Notes (free text):																			Corresponds to SnippySnake default settings; EF2: QC FAIL samples were not included in the SNP analysis, despite having the same ST as the focus strain
EG0	General implementation
EG1	Were there any problems/uncertainties in carrying out the proficiency test (yes/no)?					no	no	no	Yes	no	Yes	no	no	no	no	no	no	no	no	no
EG2	If yes, which (free text)?								The attempt to install the current pipelines AQUAMIS, chewieSnake and snippySnake took several days of work and is still not working properly. Considerable amounts of storage capacity are required without any recognizable additional gain		Evaluation with the pipelines leads to massive consumption of storage space (100 GB)
EG3	Do you have any suggestions for improvement (free text)?
EG4	Further comments (free text)										Sequences that show an intra-species contamination of less than 10% as the exclusive error were nevertheless analyzed, as SKESA continues to produce good assemblies with low-level contamination according to the authors (Souvorov et al.)

## Sheet: Lmono
Q	Qlong	LC01_A	LC01_B	LC02_A	LC02_B	LC03	LC04	LC05	LC07_A	LC07_B	LC09_A	LC09_B	LC10	LC11_A	LC11_B	LC12	LC14_A	LC14_B	LC14_C	LC17
FA0	Laboratory code (please select, the entry here applies to all other spreadsheets)	LC01	LC01	LC02	LC02	LC03	LC04	LC05	LC07	LC07	LC09	LC09	LC10	LC11	LC11	LC12	LC14	LC14	LC14	LC17
EA0	Quality control raw data
EA1	Has the raw data been trimmed? (yes/no)	Yes	Yes	Yes	Yes	no	Yes	Yes	no	Yes	no	Yes	Yes	Yes	Yes	Yes	Yes	Yes	Yes	Yes
EA2	Have you carried out a quality check of the raw data (yes/no)?	Yes	Yes	no	no	Yes	Yes	Yes	Yes	Yes	Yes	Yes	Yes	Yes	Yes	Yes	Yes	Yes	Yes	Yes
EA3	Software suite or pipeline used:	Aquamis	Ridom SeqSphere+	Aquamis	Ridom SeqSphere+	None	Aquamis	Aquamis	Ridom SeqSphere+	Aquamis	Ridom SeqSphere+	Aquamis	Ridom SeqSphere+	Aquamis	Aquamis	Aquamis	Aquamis	Aquamis	Aquamis	Aquamis
EA4	Other software suite or pipeline (free text if not available in the dropdown above):																-	-	-
EA5	Version (free text):	1.4.0	9.0.2._(2023-04)	1.3.7	Server: 9.0.0; Client: 9.0.1		"1.3.9"	1.4.0	9.0.10	1.4.0	9.0.10	1.4	9.0.10 (2023-09)	1.4.0	1.4.0	1.4	1.3.8	1.3.8	1.3.8	1.3.12
EA6	Deviation from the default settings (yes/no):	no	no	no	no		no	no	no	no	no	no	no	no	no	no	no	no	no	no
EA7	If yes, which one? (free text)
EA8	Underlying program/algorithm:	fastp	FastQC	fastp	FastQC	fastp	fastp	fastp	FastQC	fastp	FastQC	fastp	FastQC	fastp	fastp	fastp	fastp	fastp	fastp	fastp
EA9	Other program/ algorithm (free text, if not available in the dropdown above):																-	-	-
EA10	Version (free text):	0.23.2	0.11.9	0.23.2	0.11.9	0.22.1	"0.23.2"	0.23.2		0.23.4		0.23.2	0.11.9	0.23.4	0.23.4	0.23.2	0.22.0	0.22.0	0.22.0	0.20.1
EA11	Deviation from the default settings (yes/no):	no	no	no	no	no	no	no	no	no	no	no	no	no	no	no	no	no	no	Yes
EA12	If yes, which one? (free text)																			--detect_adapter_for_pe; --n_base_limit 50; --length_required 15
EA13	Notes (free text):																			Corresponds to Aquamis default settings
EB0	Assembly
EB1	Software suite or pipeline used:	Aquamis	Ridom SeqSphere+	Aquamis	Ridom SeqSphere+	None	Aquamis	Aquamis	Ridom SeqSphere+	Aquamis	Ridom SeqSphere+	Aquamis	Ridom SeqSphere+	Aquamis	Aquamis	Aquamis	Aquamis	Aquamis	Aquamis	Aquamis
EB2	Other software suite or pipeline (free text if not available in the dropdown above):																-	-	-
EB3	Version (free text):	1.4.0	9.0.2._(2023-04)	1.3.7	Server: 9.0.0; Client: 9.0.1		"1.3.9"	1.4.0	see above	see above	9.0.10	1.4	9.0.10 (2023-09)	1.4.0	1.4.0	1.4	1.3.8	1.3.8	1.3.8	1.3.12
EB4	Deviation from the default settings (yes/no):	no	no	no	no		no	no	no	no	no	no	Yes	no	no	no	no	no	no	no
EB5	If yes, which one? (free text)												Use of SPAdes 3.15.5 instead of 3.15.4
EB6	Underlying program/algorithm:	Shovill	SKESA	Shovill	SKESA	SPAdes	Shovill	Shovill	SKESA	Shovill	SKESA	Shovill	SPAdes	Shovill	Shovill	Shovill	SPAdes	SPAdes	SPAdes	Shovill
EB7	Other program/ algorithm (free text, if not available in the dropdown above):																-	-	-
EB8	Version (free text):	1.1.0	2.4.0	1.1.0	2.4.0.	3.15.5	"1.1.0"	1.1.0	2.4.0	1.1.0	2.4.0	2.4.0	3.15.5	1.1.0	1.1.0	1.1.0	3.14.1	3.14.1	3.14.1	1.1.0
EB9	Deviation from the default settings (yes/no):	no	no	no	no	no	no	no	no	no	no	Yes	no	no	no	no	no	no	no	Yes
EB10	If yes, which one? (free text)											--fix_fails; SKESA								--noreadcorr; --assembler spades; --depth 100
EB11	Notes (free text):																			Corresponds to Aquamis default settings
EC0	Have you carried out a quality control of the assemblies (yes/no)?	Yes	Yes	Yes	Yes	Yes	Yes	Yes	Yes	Yes	Yes	Yes	Yes	Yes	Yes	Yes	Yes	Yes	Yes	Yes
EC1	Software suite or pipeline used:	Aquamis	Ridom SeqSphere+	Aquamis	Ridom SeqSphere+	None	Aquamis	Aquamis	Ridom SeqSphere+	Aquamis	Ridom SeqSphere+	Aquamis	Ridom SeqSphere+	Aquamis	Aquamis	Aquamis	Aquamis	Aquamis	Aquamis	Aquamis
EC2	Other software suite or pipeline (free text if not available in the dropdown above):																-	-	-
EC3	Version (free text):	1.4.0	9.0.2._(2023-04)	1.3.7	Server: 9.0.0; Client: 9.0.1		"1.3.9"	1.4.0	see above	see above	9.0.10	1.4	9.0.10 (2023-09)	1.4.0	1.4.0	1.4	1.3.8	1.3.8	1.3.8	1.3.12
EC4	Deviation from the default settings (yes/no):	no	no	no	no		no	Yes	no	no	no	no	no	no	no	no	no	no	no	no
EC5	If yes, which one? (free text)							Adjustment QC threshold to ASU specifications
EC6	Underlying program/algorithm:	Quast		Quast	Other	Quast	Quast	Quast		Quast		Quast	Other	Quast	Quast	Quast	Quast	Quast	Quast	Quast
EC7	Other program/ algorithm (free text, if not available in the dropdown above):				Ridom SeqSphere+								Quast; Kraken2/Bracken				-	-	-
EC8	Version (free text):	5.0.2		5.0.2		5.2.0	"5.0.2"	5.2.0		5.2.0		5.2.0	Quast: version 5.2.0 Kraken: version 2.1.2 Bracken: version 2.8	5.2.0	5.2.0	5.2.0	5.0.2	5.0.2	5.0.2	5.0.2
EC9	Deviation from the default settings (yes/no):	no				no	no	no		no		no	no	no	no	no	no	no	no	Yes
EC10	If yes, which one? (free text)																			--conserved-genes-finding; --min-contig 500; --min-identity 80
EC11	Notes (free text):												In addition to the Ridom SeqSphere+ quality control, an analysis was carried out using Quast and Kraken2/Bracken				Quality control parameter "Number of loci for cgMLST" checked via ChewieSnake	Quality control parameter "Number of loci for cgMLST" checked via ChewieSnake	Quality control parameter "Number of loci for cgMLST" checked in Ridom SeqSphere+	Corresponds to Aquamis default settings
ED0	7-gene MLST analysis
ED1	Scheme used:	Ragon et al, 2008	Ragon et al, 2008	Ragon et al, 2008	Ragon et al, 2008	Ragon et al	Ragon et al, 2008	Ragon et al, 2008	Ragon et al, 2008		Ragon et al, 2008	Ragon et al, 2008	Ragon et al, 2008	Ragon et al, 2008	Ragon et al, 2008	Ragon et al, 2008	Ragon et al, 2008	Ragon et al, 2008	Ragon et al, 2008	Ragon et al, 2008
ED2	Other scheme (free text if not available in the dropdown above):																		-
ED3	Software suite or pipeline used:	Aquamis	Ridom SeqSphere	Aquamis	Ridom SeqSphere	Ridom SeqSphere	Aquamis	Other	Ridom SeqSphere	Aquamis	Ridom SeqSphere	Aquamis	Ridom SeqSphere	Aquamis	Aquamis	Other	Other	Other	Ridom SeqSphere	Other
ED4	Other software suite or pipeline (free text if not available in the dropdown above):							bakcharak								bakcharak	BakCharak	BakCharak	-	BakCharak
ED5	Version (free text):	1.4.0	9.0.2._(2023-04)	1.3.7	Server: 9.0.0; Client: 9.0.1	8.2.0	"1.3.9"	3.0.4	see above	see above	9.0.10	1.4	9.0.10 (2023-09)	1.4.0	1.4.0	3.0.3	3.0.4	3.0.4	8.5.1_(2022-11) (63bit)	3.0.4
ED6	Deviation from the default settings (yes/no):	no	no	no	no		no		no	no	no	no		no	no	no	no	no	no	no
ED7	If yes, which one? (free text)
ED8	Underlying program/algorithm:	mlst	Other	mlst	PubMLST	Other	mlst	mlst	PubMLST	mlst	PubMLST	mlst	Other	mlst	mlst	mlst	mlst	mlst	Other	mlst
ED9	Other program/ algorithm (free text, if not available in the dropdown above):		MLST 1.0			L. monocytogenes MLST							BLAST				-	-	Listeria monocytogenes MLST v1.0
ED10	Version (free text):	2.22.1		2.22.0	Version 1.0	1.0	"2.22.0"	2.23.0		2.23.0		2.23.0	v 2.2.12	2.23.0	2.23.0	2.23.0	2.23.0	2.23.0	1.0	2.23.0
ED11	Deviation from the default settings (yes/no):	no	no	no	no	no	no			no		no	no	no	no	no	no	no	no	no
ED12	If yes, which one? (free text)
ED13	Notes (free text):							Unverified method
EE0	cgMLST analysis
EE1	Used cgMLST schema:	Moura scheme	Ruppitsch scheme	Ruppitsch scheme	Ruppitsch scheme	Ruppitsch scheme	Moura scheme	Ruppitsch scheme	Ruppitsch scheme	Moura scheme	Ruppitsch scheme	Moura scheme	Ruppitsch scheme	Ruppitsch scheme	Ruppitsch scheme	Moura scheme	Moura scheme	Ruppitsch scheme	Ruppitsch scheme	Ruppitsch scheme
EE2	Other scheme (free text if not available in the dropdown above):																-	-	-
EE3	Number of loci in the schema (number):	1748	1701	1691	1701	1701	1728	1701	1701	1748	1701	1748	1701	1701	1701	1748	1748	1691	1701	1691
EE4	Software suite or pipeline used:	ChewieSnake	Ridom SeqSphere+	ChewieSnake	Ridom SeqSphere+	Ridom SeqSphere+	None	ChewieSnake	Ridom SeqSphere+	ChewieSnake	Ridom SeqSphere+	ChewieSnake	Ridom SeqSphere+	ChewieSnake	Ridom SeqSphere+	ChewieSnake	ChewieSnake	ChewieSnake	Ridom SeqSphere+	ChewieSnake
EE5	Other software suite or pipeline (free text if not available in the dropdown above):																-	-	-
EE6	Version (free text):	3.2.1	9.0.2._(2023-04)	2.0.0-51-g3d99903	Server: 9.0.0; Client: 9.0.1	8.2.0		3.2	see above	3.2.1	9.0.10	3.2	9.0.10 (2023-09)	3.2.1	9.0.10	3.2.1	3.2	3.2	8.5.1_(2022-11)	3.2
EE7	Deviation from the default settings (yes/no):	no	no	no	no	no		no	no	no	no			no	no	no	no	no	no	no
EE8	If yes, which one? (free text)
EE9	Underlying program/algorithm:	chewBBACA	cgMLSTFinder	chewBBACA		Other	chewBBACA	chewBBACA		chewBBACA		chewBBACA	Other	chewBBACA	Other	chewBBACA	chewBBACA	chewBBACA	Other	chewBBACA
EE10	Other program/ algorithm (free text, if not available in the dropdown above):					L. monocytogenes cgMLST	cgmlst-dists						BLAST		Ridom SeqSphere+		-	-	L. monocytogenes cgMLST v2.1
EE11	Version (free text):	2.0.12	2.1	2.0.16 [with modifications by BfR]		2.1		2.0.5		2.0.12		2.0.12	v 2.2.12	2.0.12	9.0.10	2.0.12	2.0.12	2.0.12	2.1	2.0.12
EE12	Deviation from the default settings (yes/no):	no	no	no		no				no		no	no	no	no	no	no	no	no	Yes
EE13	If yes, which one? (free text)																			--st 0.2; --fr; --bsr 0.6
EE14	Notes (free text):			Scheme modified by BfR																Corresponds to default settings ChewieSnake
EF0	SNP analysis
EF1	Was the specified reference used (yes/no)?	Yes		Yes		Yes	Yes			Yes		Yes	Yes	Yes	Yes	Yes	Yes	Yes	Yes	Yes
EF2	Were all data records with the same 7-gene MLST as the focus strain included (yes/no)?	Yes		Yes		Yes	Yes			Yes		Yes	Yes	Yes	Yes	Yes	Yes	Yes	Yes	no
EF3	Was the SNP analysis performed on the basis of reads (yes/no)?	Yes		Yes		Yes	Yes			Yes		Yes	Yes	Yes	Yes	Yes	Yes	Yes	Yes	Yes
EF4	Were the reads trimmed (yes/no)?	Yes		Yes		no	Yes			Yes		Yes	Yes	no	no	Yes	Yes	Yes	Yes	Yes
EF5	Software suite or pipeline used:	SnippySnake		SnippySnake		None	CSI Phylogeny			SnippySnake		SnippySnake	SnippySnake	SnippySnake	SnippySnake	SnippySnake	SnippySnake	SnippySnake	SnippySnake	SnippySnake
EF6	Other software suite or pipeline (free text if not available in the dropdown above):
EF7	Version (free text):	1.2.3		2.1.0			"1.4"			1.3.0		1.2.3	v1.0	1.3.0	1.3.0	1.0	1.2.3	1.2.3	1.2.3	1.3.0
EF8	Deviation from the default settings (yes/no):	no		no			no			no		no	no	no	no	no	no	no	no	no
EF9	If yes, which one? (free text)
EF10	Underlying program/algorithm:	Snippy		Snippy		Snippy				Snippy		Snippy	Snippy	Snippy	Snippy	Snippy	Snippy	Snippy	Snippy	Snippy
EF11	Other program/ algorithm (free text, if not available in the dropdown above):																-	-	-
EF12	Version (free text):	4.6.0		4.4.3		4.0.2								4.6.0	4.6.0	4.6.0	4.6.0	4.6.0	4.6.0	4.6.0
EF13	Deviation from the default settings (yes/no):	no		no		no				no		no		no	no	no	no	no	no	Yes
EF14	If yes, which one? (free text)																			--mapqual 60; --basequal 13; --mincov 10; --minfrac 0; --minqual 100; --maxsoft 10
EF15	Notes (free text):																			Corresponds to SnippySnake default settings; EF2: QC FAIL samples were not included in the SNP analysis, despite having the same ST as the focus strain
EG0	General implementation
EG1	Were there any problems/uncertainties in carrying out the proficiency test (yes/no)?			Yes			no	no	no	Yes	no	Yes	no	no	no	no	no	no	no	no
EG2	If yes, which (free text)?			Aquamis contamination results not clear						The attempt to install the current pipelines AQUAMIS, chewieSnake and snippySnake took several days of work and is still not working properly. Considerable amounts of storage capacity are required without any recognizable additional gain		Evaluation with the pipelines leads to massive consumption of storage space (100 GB)
EG3	Do you have any suggestions for improvement (free text)?
EG4	Further comments (free text)									Since we do not routinely check for intraspecies contamination and therefore do not discard / re-sequence the samples before further analysis, but want to treat the data in the RV as routine samples, we decided not to use intraspecies contamination as the sole exclusion criterion. This also allows us to check the influence of contamination on the cluster analysis. In our experience, the high prop…		Five data sets (List04/05/07/09/12) were found using Aquamis, which show an intra-species contamination of less than 10% as the exclusive error. These were nevertheless analyzed because, according to the authors (Souvorov et al.), SKESA continues to produce good assemblies with low-level contamination. In our experience, the proportion of isolates with this type of contamination found in RV2023 i…

## Sheet: Senter
Q	Qlong	LC01_A	LC01_B	LC02_A	LC02_B	LC03	LC04	LC05	LC06	LC07_A	LC07_B	LC09_A	LC09_B	LC10	LC11_A	LC11_B	LC12	LC17
FA0	Laboratory code (please select, the entry here applies to all other spreadsheets)	LC01	LC01	LC02	LC02	LC03	LC04	LC05		LC07	LC07	LC09	LC09	LC10	LC11	LC11	LC12	LC17
EA0	Quality control raw data
EA1	Has the raw data been trimmed? (yes/no)	Yes	Yes	Yes	Yes	no	Yes	Yes	Yes	no	Yes	no	Yes	Yes	Yes	Yes	Yes	Yes
EA2	Have you carried out a quality check of the raw data (yes/no)?	Yes	Yes	no	no	Yes	Yes	Yes	Yes	Yes	Yes	Yes	Yes	Yes	Yes	Yes	Yes	Yes
EA3	Software suite or pipeline used:	Aquamis	Ridom SeqSphere+	Aquamis	Ridom SeqSphere+	None	Aquamis	Aquamis	Aquamis	Ridom SeqSphere+	Aquamis	Ridom SeqSphere+	Aquamis	Ridom SeqSphere+	Aquamis	Aquamis	Aquamis	Aquamis
EA4	Other software suite or pipeline (free text if not available in the dropdown above):
EA5	Version (free text):	1.4.0	9.0.2._(2023-04)	1.3.7	Server: 9.0.0; Client: 9.0.1		"1.3.9"	1.4.0	1.3.12	9.0.10	1.4.0	9.0.10	1.4	9.0.10 (2023-09)	1.4.0	1.4.0	1.4	1.3.12
EA6	Deviation from the default settings (yes/no):	no	no	no	no		no	no	no	no	no	no	no	no	no	no	no	no
EA7	If yes, which one? (free text)
EA8	Underlying program/algorithm:	fastp	FastQC	fastp	FastQC	fastp	fastp	fastp	fastp	FastQC	fastp	FastQC	fastp	FastQC	fastp	fastp	fastp	fastp
EA9	Other program/ algorithm (free text, if not available in the dropdown above):
EA10	Version (free text):	0.23.2	0.11.9	0.23.2	0.11.9	0.22.1	"0.23.2"	0.23.2	0.20.1		0.23.4		0.23.2	0.11.9	0.23.4	0.23.4	0.23.02	0.20.1
EA11	Deviation from the default settings (yes/no):	no	no	no	no	no	no	no	no	no	no	no	no	no	no	no	no	Yes
EA12	If yes, which one? (free text)																	--detect_adapter_for_pe; --n_base_limit 50; --length_required 15
EA13	Notes (free text):																	Corresponds to Aquamis default settings
EB0	Assembly
EB1	Software suite or pipeline used:	Aquamis	Ridom SeqSphere+	Aquamis	Ridom SeqSphere+	None	Aquamis	Aquamis	Aquamis	Ridom SeqSphere+	Aquamis	Ridom SeqSphere+	Aquamis	Ridom SeqSphere+	Aquamis	Aquamis	Aquamis	Aquamis
EB2	Other software suite or pipeline (free text if not available in the dropdown above):
EB3	Version (free text):	1.4.0	9.0.2._(2023-04)	1.3.7	Server: 9.0.0; Client: 9.0.1		"1.3.9"	1.4.0	1.3.12	see above	see above	9.0.10	1.4	9.0.10 (2023-09)	1.4.0	1.4.0	1.4	1.3.12
EB4	Deviation from the default settings (yes/no):	no	no	no	no		no	no	no	no	no	no	no	Yes	no	no	no	no
EB5	If yes, which one? (free text)													Use of SPAdes 3.15.5 instead of 3.15.4
EB6	Underlying program/algorithm:	Shovill	SKESA	Shovill	SKESA	SPAdes	Shovill	Shovill	Shovill	SKESA	Shovill	SKESA	Shovill	SPAdes	Shovill	Shovill	Shovill	Shovill
EB7	Other program/ algorithm (free text, if not available in the dropdown above):
EB8	Version (free text):	1.1.0	2.4.0	1.1.0	2.4.0.	3.15.5	"1.1.0"	1.1.0	1.1.0	2.4.0	1.1.0	2.4.0	2.4.0	3.15.5	1.1.0	1.1.0	1.1.0	1.1.0
EB9	Deviation from the default settings (yes/no):	no	no	no	no	no	no	no	no	no	no	no	Yes	no	no	no	no	Yes
EB10	If yes, which one? (free text)												--fix_fails, SKESA					--noreadcorr; --assembler spades; --depth 100
EB11	Notes (free text):																	Corresponds to Aquamis default settings
EC0	Have you carried out a quality control of the assemblies (yes/no)?	Yes	Yes	Yes	Yes	Yes	Yes	Yes	Yes	Yes	Yes	Yes	Yes	Yes	Yes	Yes	Yes	Yes
EC1	Software suite or pipeline used:	Aquamis	Ridom SeqSphere+	Aquamis	Ridom SeqSphere+	None	Aquamis	Aquamis	Aquamis	Ridom SeqSphere+	Aquamis	Ridom SeqSphere+	Aquamis	Ridom SeqSphere+	Aquamis	Aquamis	Aquamis	Aquamis
EC2	Other software suite or pipeline (free text if not available in the dropdown above):
EC3	Version (free text):	1.4.0	9.0.2._(2023-04)	1.3.7	Server: 9.0.0; Client: 9.0.1		"1.3.9"	1.4.0	1.3.12	see above	see above	9.0.10	1.4	9.0.10 (2023-09)	1.4.0	1.4.0	1.4	1.3.12
EC4	Deviation from the default settings (yes/no):	no	no	no	no		no	Yes	no	no	no	no	no	no	no	no	no	no
EC5	If yes, which one? (free text)							Adjustment QC threshold to ASU specifications
EC6	Underlying program/algorithm:	Quast		Quast	Other	Quast	Quast	Quast	Quast		Quast		Quast	Other	Quast	Quast	Quast	Quast
EC7	Other program/ algorithm (free text, if not available in the dropdown above):				SeqSphere									Quast; Kraken2/Bracken
EC8	Version (free text):	5.0.2		5.0.2	Server: 9.0.0; Client: 9.0.1	5.2.0	"5.0.2"	5.2.0	5.0.2		5.2.0		5.2.0	Quast: version 5.2.0 Kraken: version 2.1.2 Bracken: version 2.8	5.2.0	5.2.0	5.2.0	5.0.2
EC9	Deviation from the default settings (yes/no):	no				no	no	no	no		no		no	no	no	no	no	Yes
EC10	If yes, which one? (free text)																	--conserved-genes-finding; --min-contig 500; --min-identity 80
EC11	Notes (free text):												Sequences that show an intra-species contamination of less than 10% as the exclusive error were nevertheless analyzed, as SKESA continues to produce good assemblies with low-level contamination according to the authors (Souvorov et al.)	In addition to the Ridom SeqSphere+ quality control, an analysis was carried out using Quast and Kraken2/Bracken				Corresponds to Aquamis default settings
ED0	7-gene MLST analysis
ED1	Scheme used:	Achtman et al, 2012	Achtman et al, 2012	Achtman et al, 2012	Achtman et al, 2012	Achtman et al, 2012	Ragon et al, 2008	Achtman et al, 2012	Achtman et al, 2012	Achtman et al, 2012		Achtman et al, 2012	Achtman et al, 2012	Achtman et al, 2012	Achtman et al, 2012	Achtman et al, 2012	Achtman et al, 2012	Achtman et al, 2012
ED2	Other scheme (free text if not available in the dropdown above):
ED3	Software suite or pipeline used:	Aquamis	Ridom SeqSphere	Aquamis	Ridom SeqSphere	Ridom SeqSphere	Aquamis	Other	Other	Ridom SeqSphere	Aquamis	Ridom SeqSphere	Aquamis	Ridom SeqSphere	Aquamis	Aquamis	Other	Other
ED4	Other software suite or pipeline (free text if not available in the dropdown above):							bakcharak	BakCharak								bakcharak	BakCharak
ED5	Version (free text):	1.4.0	9.0.2._(2023-04)	1.3.7	Server: 9.0.0; Client: 9.0.1	8.2.0	"1.3.9"	3.0.4	3.0.4	see above	see above	9.0.10	1.4	9.0.10 (2023-09)	1.4.0	1.4.0	3.0.3	3.0.4
ED6	Deviation from the default settings (yes/no):	no	no	no	no		no		no	no	no	no	no		no	no	no	no
ED7	If yes, which one? (free text)
ED8	Underlying program/algorithm:	mlst	Other	mlst		Other	mlst	mlst	mlst	PubMLST	mlst	PubMLST	mlst	Other	mlst	mlst	mlst	mlst
ED9	Other program/ algorithm (free text, if not available in the dropdown above):		MLST 1.0			S. enterica MLST								BLAST
ED10	Version (free text):	2.22.1		2.22.0		1.0	"2.22.0"	2.23.0	2.23.0		2.23.0		2.23.0	v 2.2.12	2.23.0	2.23.0	2.23.0	2.23.0
ED11	Deviation from the default settings (yes/no):	no	no	no		no	no		no		no		no	no	no	no	no	no
ED12	If yes, which one? (free text)
ED13	Notes (free text):							Unverified method
EE0	cgMLST analysis
EE1	Used cgMLST schema:	Enterobase scheme	Enterobase scheme	Enterobase scheme	Enterobase scheme	Enterobase scheme	Other	Enterobase scheme	Enterobase scheme	Enterobase scheme	Enterobase scheme	Enterobase scheme	Enterobase scheme	Enterobase scheme	Enterobase scheme	Enterobase scheme	Enterobase scheme	Enterobase scheme
EE2	Other scheme (free text if not available in the dropdown above):						INNUENDO scheme
EE3	Number of loci in the schema (number):	2513	3002	3000	3002	3002	8558	3000	3000	3002	3000	3002	3000	3002	3000	3002	3000	3000
EE4	Software suite or pipeline used:	ChewieSnake	Ridom SeqSphere+	ChewieSnake	Ridom SeqSphere+	Ridom SeqSphere+		ChewieSnake	ChewieSnake	Ridom SeqSphere+	ChewieSnake	Ridom SeqSphere+	ChewieSnake	Ridom SeqSphere+	ChewieSnake	Ridom SeqSphere+	ChewieSnake	ChewieSnake
EE5	Other software suite or pipeline (free text if not available in the dropdown above):
EE6	Version (free text):	3.2.1	9.0.2._(2023-04)	2.0.0-51-g3d99903	Server: 9.0.0; Client: 9.0.1	8.2.0		3.2	3.2	see above	3.2.1	9.0.10	3.2	9.0.10 (2023-09)	3.2.1	9.0.10	3.2.1	3.2
EE7	Deviation from the default settings (yes/no):	no	no	no		no		no	no	no	no				no	no	no	no
EE8	If yes, which one? (free text)
EE9	Underlying program/algorithm:	chewBBACA	cgMLSTFinder	chewBBACA	Other	Other	chewBBACA	chewBBACA	chewBBACA		chewBBACA		chewBBACA	Other	chewBBACA	Other	chewBBACA	chewBBACA
EE10	Other program/ algorithm (free text, if not available in the dropdown above):					S. enterica cgMLST								BLAST		Ridom SeqSphere+
EE11	Version (free text):	2.0.12	2.1	2.0.16 [with modifications by BfR]		2.0	2.0.12	2.0.5	2.0.12		2.0.12		2.0.12	v 2.2.12	2.0.12	9.0.10	2.0.12	2.0.12
EE12	Deviation from the default settings (yes/no):	no	no	no		no			no		no		no	no	no	no	no	Yes
EE13	If yes, which one? (free text)																	--st 0.2; --fr; --bsr 0.6
EE14	Notes (free text):			(Enterobase without loci STMMW_09661 and STMMW_11461)	Allele calling procedure and nomenclature differ		The distance matrix was calculated with cgmlst-dist											Corresponds to default settings ChewieSnake
EF0	SNP analysis
EF1	Was the specified reference used (yes/no)?	Yes		Yes		Yes	Yes		Yes		Yes		Yes	Yes	Yes	Yes	Yes	Yes
EF2	Were all data records with the same 7-gene MLST as the focus strain included (yes/no)?	Yes		Yes		Yes	Yes		Yes		Yes		Yes	Yes	Yes	Yes	Yes	no
EF3	Was the SNP analysis performed on the basis of reads (yes/no)?	Yes		Yes		Yes	Yes		Yes		Yes		Yes	Yes	Yes	Yes	Yes	Yes
EF4	Were the reads trimmed (yes/no)?	Yes		Yes		no	Yes		Yes		Yes		Yes	Yes	no	no	Yes	Yes
EF5	Software suite or pipeline used:	SnippySnake		SnippySnake		None	CSI Phylogeny		SnippySnake		SnippySnake		SnippySnake	SnippySnake	SnippySnake	SnippySnake	SnippySnake	SnippySnake
EF6	Other software suite or pipeline (free text if not available in the dropdown above):
EF7	Version (free text):	1.2.3		2.1.0			"1.4"		1.2.3		1.3.0		1.2.3	v1.0	1.3.0	1.3.0	1.0	1.3.0
EF8	Deviation from the default settings (yes/no):	no		no			no		no		no		no	no	no	no	no	no
EF9	If yes, which one? (free text)
EF10	Underlying program/algorithm:	Snippy		Snippy		Snippy			Snippy		Snippy		Snippy	Snippy	Snippy	Snippy	Snippy	Snippy
EF11	Other program/ algorithm (free text, if not available in the dropdown above):
EF12	Version (free text):	4.6.0		4.4.3		4.0.2			4.6.0						4.6.0	4.6.0	4.6.0	4.6.0
EF13	Deviation from the default settings (yes/no):	no		no		no			no		no		no		no	no	no	Yes
EF14	If yes, which one? (free text)																	--mapqual 60; --basequal 13; --mincov 10; --minfrac 0; --minqual 100; --maxsoft 10
EF15	Notes (free text):																	Corresponds to SnippySnake default settings; EF2: QC FAIL samples were not included in the SNP analysis, despite having the same ST as the focus strain
EG0	General implementation
EG1	Were there any problems/uncertainties in carrying out the proficiency test (yes/no)?						no	no	no	no	Yes	no	Yes	no	no	no	no	no
EG2	If yes, which (free text)?										The attempt to install the current pipelines AQUAMIS, chewieSnake and snippySnake took several days of work and is still not working properly. Considerable amounts of storage capacity are required without any recognizable additional gain		Evaluation with the pipelines leads to massive consumption of storage space (100 GB)
EG3	Do you have any suggestions for improvement (free text)?								A longer processing time would be desirable. The extension of the deadline was very important in this round
EG4	Further comments (free text)							Super organized and clear instructions!	Thank you very much!
