# Supplementary material for: An inter-laboratory study characterizes the impact of bioinformatic approaches on genome-based cluster detection for foodborne bacterial pathogens
Source: Front Microbiol. 2025 Nov 3;16:1629731. doi: 10.3389/fmicb.2025.1629731 (PMC12621568; doi:10.3389/fmicb.2025.1629731)
Supplement: Supplementary Figure 1 — Selected strains clustering with the focus strain based on cgMLST. (A) S. enterica, (B) L. monocytogenes, (C) C. jejuni, and (D) E. coli. Individual analyses are named according to the following format: LC_approach_pipeline_assembler_cgMLST-tool_scheme; LC, Laboratory Code (“_A,”… indicates different analysis approaches), Pipelines: Rs, Ridom Seqsphere+; Wg, WGSBAC; Aq, AQUAMIS; Assembler: Sh, Shovill; Sp, Spades; Sk, Skesa; cgMLST tools: Rs, Ridom SeqSphere+; Cs, Chewiesnake; NO, none; Schemas: Eb, Enterobase; Cd, Cody; Rs, Ridom SeqSphere+; In, Innuendo; Mo, Moura; Ru, Ruppitsch; St, STEC. [file Data_Sheet_1.zip › Datasheet 1/Supplementary Table 2.xlsx]

## Sheet: Cjejuni
Laboratory code	LC_v	Sample	Low proportion of bases with a Phred score > 30	Insufficient depth of coverage after assembly	Contamination	Inappropriate overall length of the assembly	Wrong genus/species	High number of contigs (>1000 bp)	GC content	Low number of loci for cgMLST	Comments if applicable (free text)
LC01	LC01_A	Camp01	no	no	intra	Yes	Yes	no	no	no
LC01	LC01_A	Camp46	no	Yes		no	no	no	no
LC01	LC01_A	Camp47	no	Yes		no	no	no	no
LC01	LC01_A	Camp48	no	no	intra	Yes	no	no	no
LC01	LC01_A	Camp49	no	no	inter	Yes	Yes	no	Yes		inter and intra species contamination indicated
LC01	LC01_B	Camp01	no	no	none	no	Yes	no	no	Yes
LC01	LC01_B	Camp02	no	no		no	no	no	no	Yes	93.1
LC01	LC01_B	Camp03	no	no		no	no	no	no	Yes	92.9
LC01	LC01_B	Camp04	no	no		no	no	no	no	Yes	92.9
LC01	LC01_B	Camp05	no	no		no	no	no	no	Yes	92.9
LC01	LC01_B	Camp06	no	no		no	no	no	no	Yes	90.7
LC01	LC01_B	Camp12	no	Yes		no	no	no	no
LC01	LC01_B	Camp30	no	no		no	no	no	no	Yes	92.2
LC01	LC01_B	Camp31	no	no		no	no	no	no	Yes	92.6
LC01	LC01_B	Camp32	no	no		no	no	no	no	Yes	92.2
LC01	LC01_B	Camp33	no	no		no	no	no	no	Yes	92.2
LC01	LC01_B	Camp34	no	no		no	no	no	no	Yes	92.8
LC01	LC01_B	Camp35	no	no		no	no	no	no	Yes	92.3
LC01	LC01_B	Camp36	no	no		no	no	no	no	Yes	92.5
LC01	LC01_B	Camp37	no	no		no	no	no	no	Yes	92.2
LC01	LC01_B	Camp38	no	no		no	no	no	no	Yes	91.7
LC01	LC01_B	Camp39	no	no		no	no	no	no	Yes	92.6
LC01	LC01_B	Camp40	no	no		no	no	no	no	Yes	91.5
LC01	LC01_B	Camp41	no	no		no	no	no	no	Yes	92.6
LC01	LC01_B	Camp42	no	no		no	no	no	no	Yes	91.8
LC01	LC01_B	Camp43	no	no		no	no	no	no	Yes	91.8
LC01	LC01_B	Camp44	no	no		no	no	no	no	Yes	91.7
LC01	LC01_B	Camp45	no	no		no	no	no	no	Yes	91.5
LC01	LC01_B	Camp46	no	Yes		no	no	Yes	no
LC01	LC01_B	Camp47	no	Yes		no	no	Yes	no
LC01	LC01_B	Camp48	no	no		Yes	no	Yes	no
LC01	LC01_B	Camp49	no	no	inter	Yes	Yes	Yes	Yes
LC01	LC01_B	Camp50	no	no		no	no	no	no	Yes	92.5
LC02	LC02_A	Camp01	no	no	intra	no	Yes	no	Yes	Yes
LC02	LC02_A	Camp46	no	Yes	none	no	no	no	no	Yes	contigs quite high
LC02	LC02_A	Camp47	no	Yes	none	no	no	no	no	no
LC02	LC02_A	Camp48	no	no	intra	Yes	no	Yes	no	Yes
LC02	LC02_A	Camp49	no	no	inter	Yes	Yes	no	Yes	no
LC02	LC02_B	Camp01	no	no	none	no	Yes	no	Yes	Yes
LC02	LC02_B	Camp46	no	Yes	none	no	no	Yes	no	Yes
LC02	LC02_B	Camp47	no	Yes	none	no	no	Yes	no	Yes	Values always borderline, would be used if urgent, but repeated
LC02	LC02_B	Camp48	no	no	none	Yes	no	Yes	no	Yes
LC02	LC02_B	Camp49	no	no	none	Yes	Yes	Yes	Yes	no
LC03	LC03	Camp01								Yes
LC03	LC03	Camp48								Yes
LC04	LC04	Camp01	no	no	intra	no	no	no	no
LC04	LC04	Camp03	no	no	intra	no	no	no	no
LC04	LC04	Camp31	no	no	intra	no	no	no	no
LC04	LC04	Camp46	no	Yes		no	no	no	no
LC04	LC04	Camp47	no	Yes		no	no	no	no
LC04	LC04	Camp48	no	no		Yes	no	Yes	no
LC04	LC04	Camp49	no	no	inter	Yes	Yes	no	Yes		Percentage of reads that were not assigned to the genus >10% / inter + intra contaminations were identified
LC05	LC05	Camp01	no	no		Yes	Yes	no	no	no	Campylobacter fetus
LC05	LC05	Camp46	no	Yes		no	no	no	no	no
LC05	LC05	Camp47	no	Yes		no	no	no	no	no
LC05	LC05	Camp48	no	no	intra	Yes	no	no	no	no
LC05	LC05	Camp49	no	no	inter	Yes	Yes	no	no	no	Salmonella enterica
LC05	LC05	Camp03								Yes
LC05	LC05	Camp06								Yes
LC05	LC05	Camp05								Yes
LC07	LC07_A	Camp46		Yes	none	no	no	Yes	no	Yes
LC07	LC07_A	Camp47		Yes	none	no	no	Yes	no	Yes
LC07	LC07_A	Camp48		no	none	Yes	no	Yes	no	Yes
LC07	LC07_A	Camp49		no	inter	Yes	Yes	Yes	Yes
LC07	LC07_A	Camp01		no	none	no	Yes	no	no	Yes
LC07	LC07_B	Camp46	no	Yes	none	no	no	no	no
LC07	LC07_B	Camp47	no	Yes	none	no	no	no	no
LC07	LC07_B	Camp48	no	no	intra	Yes	no	Yes	no
LC07	LC07_B	Camp49	no	no	inter	Yes	Yes	no	Yes
LC07	LC07_B	Camp01	no	no	none	no	Yes	no	no	Yes
LC09	LC09_A	Camp01	no	no		no	Yes	no	Yes	no
LC09	LC09_A	Camp02	no	no		no	no	no	no	Yes
LC09	LC09_A	Camp03	no	no		no	no	no	no	Yes
LC09	LC09_A	Camp04	no	no		no	no	no	no	Yes
LC09	LC09_A	Camp05	no	no		no	no	no	no	Yes
LC09	LC09_A	Camp06	no	no		no	no	no	no	Yes
LC09	LC09_A	Camp30	no	no		no	no	no	no	Yes
LC09	LC09_A	Camp31	no	no		no	no	no	no	Yes
LC09	LC09_A	Camp32	no	no		no	no	no	no	Yes
LC09	LC09_A	Camp33	no	no		no	no	no	no	Yes
LC09	LC09_A	Camp34	no	no		no	no	no	no	Yes
LC09	LC09_A	Camp35	no	no		no	no	no	no	Yes
LC09	LC09_A	Camp36	no	no		no	no	no	no	Yes
LC09	LC09_A	Camp37	no	no		no	no	no	no	Yes
LC09	LC09_A	Camp38	no	no		no	no	no	no	Yes
LC09	LC09_A	Camp39	no	no		no	no	no	no	Yes
LC09	LC09_A	Camp40	no	no		no	no	no	no	Yes
LC09	LC09_A	Camp41	no	no		no	no	no	no	Yes
LC09	LC09_A	Camp42	no	no		no	no	no	no	Yes
LC09	LC09_A	Camp43	no	no		no	no	no	no	Yes
LC09	LC09_A	Camp44	no	no		no	no	no	no	Yes
LC09	LC09_A	Camp45	no	no		no	no	no	no	Yes
LC09	LC09_A	Camp46	no	Yes		no	no	Yes	no	Yes
LC09	LC09_A	Camp47	no	Yes		no	no	Yes	no	Yes
LC09	LC09_A	Camp48	no	no		Yes	no	Yes	no	Yes
LC09	LC09_A	Camp49	no	no	inter	Yes	Yes	Yes	Yes	no
LC09	LC09_A	Camp50	no	no		no	no	no	no	Yes
LC09	LC09_B	Camp46	no	Yes	none	no	no	Yes	no
LC09	LC09_B	Camp47	no	Yes	none	no	no	Yes	no
LC09	LC09_B	Camp48	no	no	intra	Yes	no	Yes	no	Yes
LC09	LC09_B	Camp49	no	no	inter	Yes	Yes	no	Yes
LC09	LC09_B	Camp01	no	no	none	no	Yes	no	no	Yes
LC10	LC10	Camp01	no	no	none	no	Yes	no	no	Yes	-
LC10	LC10	Camp02	no	no	none	no	no	no	no	Yes	Could be evaluated for cgMLST target limit value >90%
LC10	LC10	Camp03	no	no	none	no	no	no	no	Yes	Could be evaluated for cgMLST target limit value >90%
LC10	LC10	Camp04	no	no	none	no	no	no	no	Yes	Could be evaluated for cgMLST target limit value >90%
LC10	LC10	Camp05	no	no	none	no	no	no	no	Yes	Could be evaluated for cgMLST target limit value >90%
LC10	LC10	Camp06	no	no	none	no	no	no	no	Yes	Could be evaluated for cgMLST target limit value >90%
LC10	LC10	Camp25	no	no	none	Yes	no	no	no	no	-
LC10	LC10	Camp26	no	no	none	Yes	no	no	no	no	-
LC10	LC10	Camp30	no	no	none	no	no	no	no	Yes	Could be evaluated for cgMLST target limit value >90%
LC10	LC10	Camp31	no	no	none	no	no	no	no	Yes	Could be evaluated for cgMLST target limit value >90%
LC10	LC10	Camp32	no	no	none	no	no	no	no	Yes	Could be evaluated for cgMLST target limit value >90%
LC10	LC10	Camp33	no	no	none	no	no	no	no	Yes	Could be evaluated for cgMLST target limit value >90%
LC10	LC10	Camp34	no	no	none	no	no	no	no	Yes	Could be evaluated for cgMLST target limit value >90%
LC10	LC10	Camp35	no	no	none	no	no	no	no	Yes	Could be evaluated for cgMLST target limit value >90%
LC10	LC10	Camp36	no	no	none	no	no	no	no	Yes	Could be evaluated for cgMLST target limit value >90%
LC10	LC10	Camp37	no	no	none	no	no	no	no	Yes	Could be evaluated for cgMLST target limit value >90%
LC10	LC10	Camp38	no	no	none	no	no	no	no	Yes	Could be evaluated for cgMLST target limit value >90%
LC10	LC10	Camp39	no	no	none	no	no	no	no	Yes	Could be evaluated for cgMLST target limit value >90%
LC10	LC10	Camp40	no	no	none	no	no	no	no	Yes	Could be evaluated for cgMLST target limit value >90%
LC10	LC10	Camp41	no	no	none	no	no	no	no	Yes	Could be evaluated for cgMLST target limit value >90%
LC10	LC10	Camp42	no	no	none	no	no	no	no	Yes	Could be evaluated for cgMLST target limit value >90%
LC10	LC10	Camp43	no	no	none	no	no	no	no	Yes	Could be evaluated for cgMLST target limit value >90%
LC10	LC10	Camp44	no	no	none	no	no	no	no	Yes	Could be evaluated for cgMLST target limit value >90%
LC10	LC10	Camp45	no	no	none	no	no	no	no	Yes	Could be evaluated for cgMLST target limit value >90%
LC10	LC10	Camp46	no	Yes	none	no	no	no	no	Yes	-
LC10	LC10	Camp47	no	Yes	none	no	no	no	no	Yes	-
LC10	LC10	Camp48	no	no	none	Yes	no	Yes	no	Yes	-
LC10	LC10	Camp49	no	no	inter	Yes	Yes	no	Yes	no	-
LC10	LC10	Camp50	no	no	none	no	no	no	no	Yes	Could be evaluated for cgMLST target limit value >90%
LC11	LC11_A	Camp01	no	no		Yes	Yes	no	no	Yes
LC11	LC11_A	Camp02	no	no		no	no	no	no	Yes
LC11	LC11_A	Camp03	no	no		no	no	no	no	Yes
LC11	LC11_A	Camp04	no	no		no	no	no	no	Yes
LC11	LC11_A	Camp05	no	no		no	no	no	no	Yes
LC11	LC11_A	Camp06	no	no		no	no	no	no	Yes
LC11	LC11_A	Camp30	no	no		no	no	no	no	Yes
LC11	LC11_A	Camp31	no	no		no	no	no	no	Yes
LC11	LC11_A	Camp32	no	no		no	no	no	no	Yes
LC11	LC11_A	Camp33	no	no		no	no	no	no	Yes
LC11	LC11_A	Camp34	no	no		no	no	no	no	Yes
LC11	LC11_A	Camp35	no	no		no	no	no	no	Yes
LC11	LC11_A	Camp36	no	no		no	no	no	no	Yes
LC11	LC11_A	Camp37	no	no		no	no	no	no	Yes
LC11	LC11_A	Camp38	no	no		no	no	no	no	Yes
LC11	LC11_A	Camp39	no	no		no	no	no	no	Yes
LC11	LC11_A	Camp40	no	no		no	no	no	no	Yes
LC11	LC11_A	Camp41	no	no		no	no	no	no	Yes
LC11	LC11_A	Camp42	no	no		no	no	no	no	Yes
LC11	LC11_A	Camp43	no	no		no	no	no	no	Yes
LC11	LC11_A	Camp44	no	no		no	no	no	no	Yes
LC11	LC11_A	Camp45	no	no		no	no	no	no	Yes
LC11	LC11_A	Camp46	no	Yes		no	no	no	no	Yes
LC11	LC11_A	Camp47	no	Yes		no	no	no	no	no
LC11	LC11_A	Camp48	no	no	intra	Yes	no	Yes	no	Yes
LC11	LC11_A	Camp49	no	no	inter	Yes	Yes	no	Yes	no
LC11	LC11_A	Camp50	no	no		no	no	no	no	Yes
LC11	LC11_B	Camp01	no	no		Yes	Yes	no	no	Yes
LC11	LC11_B	Camp46	no	Yes		no	no	no	no	Yes
LC11	LC11_B	Camp47	no	Yes		no	no	no	no	no
LC11	LC11_B	Camp48	no	no	intra	Yes	no	Yes	no	Yes
LC11	LC11_B	Camp49	no	no	inter	Yes	Yes	no	Yes	Yes
LC12	LC12	Camp46	no	Yes	none	no	no	Yes	no	no	The weak coverage was the decisive factor, everything else were warnings
LC12	LC12	Camp47	no	Yes	none	no	no	no	no	no	The weak coverage was the decisive factor, everything else were warnings
LC12	LC12	Camp48	no	no	intra	Yes	no	Yes	no	no	The decisive factor was the contamination and the total length of the assembly, everything else were warnings
LC12	LC12	Camp49	no	no	inter	Yes	Yes	no	Yes	no	The decisive factor was the contamination (inter+intra) and the total length of the assembly, everything else were warnings
LC12	LC12	Camp01	no	no	none	no	no	no	no	Yes
LC12	LC12	Camp05	no	no	none	no	no	no	no	Yes
LC13	LC13	Camp01	no	no	none	no	Yes	no	Yes	Yes	wrong species (Campylobacter fetus)
LC13	LC13	Camp46	no	Yes		no	no	Yes	no	no	too low coverage
LC13	LC13	Camp47	no	Yes		no	no	no	no	no	too low coverage
LC13	LC13	Camp48	no	no	intra	Yes	no	Yes	no	Yes	Contamination with various Campylobacter sp. Campylobacter sp. (Kraken2 analysis from Contigs and ConFindr)
LC13	LC13	Camp49	no	no		Yes	Yes	Yes	Yes	no	wrong species (Campylobacter fetus)
LC13	LC13	Camp22	no	no	intra	no	no	no	no	no	ConFindr displays intraspecific contamination
LC13	LC13	Camp24	no	no	intra	no	no	no	no	no	Contamination with various Campylobacter sp. Campylobacter sp. (kraken2 analysis from Contigs)
LC13	LC13	Camp25	no	no	inter	no	no	no	no	no	Contamination with other genera (kraken2 analysis of Contigs)
LC13	LC13	Camp15	no	no	intra	no	no	no	no	no	ConFindr displays intraspecific contamination
LC16	LC16_A	Camp01	no	no	intra	no	Yes	no	no	Yes	QC PASS but wrong species (C. fetus) for cluster analysis
LC16	LC16_A	Camp03	no	no	intra	no	no	no	no	no
LC16	LC16_A	Camp31	no	no	intra	no	no	no	no	no
LC16	LC16_A	Camp46	no	Yes	none	no	no	Yes	no	Yes	QC FAIL - too many contigs and too little coverage
LC16	LC16_A	Camp47	no	Yes	none	no	no	no	no	no	QC FAIL - coverage too low
LC16	LC16_A	Camp48	no	no	intra	Yes	no	Yes	no	Yes	QC FAIL - total length exceeded and too many contigs
LC16	LC16_A	Camp49	no	no	inter	Yes	Yes	no	Yes	Yes	QC FAIL - Salmonella contamination; total length exceeded
LC16	LC16_B	Camp01	no	no	intra	no	Yes	no	no	Yes	QC PASS but wrong species (C. fetus) for cluster analysis
LC16	LC16_B	Camp03	no	no	intra	no	no	no	no	no
LC16	LC16_B	Camp31	no	no	intra	no	no	no	no	no
LC16	LC16_B	Camp46	no	Yes	none	no	no	Yes	no	Yes	QC FAIL - too many contigs and too little coverage
LC16	LC16_B	Camp47	no	Yes	none	no	no	no	no	no	QC FAIL - coverage too low
LC16	LC16_B	Camp48	no	no	intra	Yes	no	Yes	no	Yes	QC FAIL - total length exceeded and too many contigs
LC16	LC16_B	Camp49	no	no	inter	Yes	Yes	no	Yes	Yes	QC FAIL - Salmonella contamination; total length exceeded
LC16	LC16_C	Camp01	no	no	intra	no	Yes	no	no	Yes	QC PASS but wrong species (C. fetus) for cluster analysis
LC16	LC16_C	Camp03	no	no	intra	no	no	no	no	no
LC16	LC16_C	Camp31	no	no	intra	no	no	no	no	no
LC16	LC16_C	Camp46	no	Yes	none	no	no	Yes	no	Yes	QC FAIL - too many contigs and too little coverage
LC16	LC16_C	Camp47	no	Yes	none	no	no	no	no	no	QC FAIL - coverage too low
LC16	LC16_C	Camp48	no	no	intra	Yes	no	Yes	no	Yes	QC FAIL - total length exceeded and too many contigs
LC16	LC16_C	Camp49	no	no	inter	Yes	Yes	no	Yes	Yes	QC FAIL - Salmonella contamination; total length exceeded
LC17	LC17	Camp46	no	Yes	none	no	no	no	no	Yes
LC17	LC17	Camp47	no	Yes	none	no	no	no	no	no
LC17	LC17	Camp48	no	no	intra	Yes	no	no	no	Yes
LC17	LC17	Camp49	no	no	Inter+Intra	Yes	Yes	no	no	no

## Sheet: Ecoli
Laboratory code	LC_v	Sample	Low proportion of bases with a Phred score > 30	Insufficient depth of coverage after assembly	Contamination	Inappropriate overall length of the assembly	Wrong genus/species	High number of contigs (>1000 bp)	GC content	Low number of loci for cgMLST	Comments if applicable (free text)
LC01	LC01_A	Ecoli08	no	Yes	none	no	no	no	no
LC01	LC01_A	Ecoli20	no	no		no	no	no	no		Coverage borderline
LC01	LC01_A	Ecoli31	Yes	no	intra	no	no	no	no
LC01	LC01_A	Ecoli40	Yes	Yes		no	no	no	no
LC01	LC01_A	Ecoli50	no	no	inter	no	no	no	no		Coverage borderline
LC01	LC01_B	Ecoli08	no	Yes		no	no	Yes	no	no
LC01	LC01_B	Ecoli40	Yes	Yes		no	no	Yes	no	Yes
LC02	LC02	Ecoli08	no	Yes	none	no	no	no	no	no
LC02	LC02	Ecoli35	no	no	none	no	Yes	no	no	no	no genus, would be repeated
LC02	LC02	Ecoli40	no	Yes	none	no	no	Yes	no	Yes
LC03	LC03		Yes	no	none	no	no	Yes	no	no
LC04	LC04	Ecoli08	no	Yes		no	no	no	no		Percentage of reads that were not assigned to the genus >10%
LC04	LC04	Ecoli20	no	no		no	no	no	no		Percentage of reads that were not assigned to the genus >10%
LC04	LC04	Ecoli31	no	no	intra	no	no	no	no
LC04	LC04	Ecoli40	no	Yes		no	no	no	no		Percentage of reads that were not assigned to the genus >10%
LC04	LC04	Ecoli50	no	no	inter	no	no	no	no		Percentage of reads that were not assigned to the genus >10%
LC05	LC05	Ecoli08	no	Yes		no	no	no	no	no
LC05	LC05	Ecoli20	no	no	inter	no	no	no	no	no	Clostridium contamination
LC05	LC05	Ecoli31	no	no	intra	no	no	no	no	no
LC05	LC05	Ecoli40	no	Yes	inter	no	no	no	no	no	Clostridium contamination
LC05	LC05	Ecoli50	no	no	inter	no	no	no	no	no	Clostridium contamination
LC07	LC07_A	Ecoli08		Yes	none	no	no	no	no	no
LC07	LC07_A	Ecoli40		Yes	none	no	no	Yes	no	Yes
LC07	LC07_B	Ecoli08	no	Yes	none	no	no	no	no
LC07	LC07_B	Ecoli40	no	Yes	none	no	no	no	no
LC09	LC09_A	Ecoli35	no	Yes	inter	no	Yes	no	no	no	Exclusion borderline, would be checked further in the routine with Aquamis
LC09	LC09_A	Ecoli40	no	no		no	no	Yes	no	Yes
LC09	LC09_A	Ecoli08	no	Yes		no	no	no	no	no
LC09	LC09_B	Ecoli08	no	Yes		no	no	no	no
LC09	LC09_B	Ecoli40	no	Yes		no	no	no	no
LC10	LC10	Ecoli08	no	Yes	inter	Yes	no	no	no	no	-
LC10	LC10	Ecoli20	no	no	inter	Yes	no	no	no	no	-
LC10	LC10	Ecoli35	no	no	inter	no	no	no	no	no	-
LC10	LC10	Ecoli40	Yes	Yes	inter	Yes	no	no	no	no	-
LC10	LC10	Ecoli50	no	no	inter	Yes	no	no	no	no	-
LC11	LC11_A	Ecoli08	no	Yes		no	no	no	no	no
LC11	LC11_A	Ecoli20	no	no		no	no	no	no	no	FAIL contig fraction majority genus
LC11	LC11_A	Ecoli31	no	no	intra	no	no	no	no	no
LC11	LC11_A	Ecoli40	no	Yes		no	no	no	no	no	FAIL contig fraction majority genus
LC11	LC11_A	Ecoli50	no	no		no	no	no	no	no	FAIL contig fraction majority genus
LC11	LC11_B	Ecoli08	no	Yes		no	no	no	no	no
LC11	LC11_B	Ecoli20	no	no		no	no	no	no	no	FAIL contig fraction majority genus
LC11	LC11_B	Ecoli31	no	no	intra	no	no	no	no	no
LC11	LC11_B	Ecoli40	no	Yes		no	no	no	no	no	FAIL contig fraction majority genus
LC11	LC11_B	Ecoli50	no	no		no	no	no	no	no	FAIL contig fraction majority genus
LC12	LC12	Ecoli08	no	Yes	none	no	no	no	no	no
LC12	LC12	Ecoli20	no	no	none	no	no	no	no	no	QC fail by Read Fraction Majority Genus and Contig Fraction Majority Genus
LC12	LC12	Ecoli31	Yes	no	intra	no	no	no	no	no
LC12	LC12	Ecoli40	no	Yes	none	no	no	no	no	no
LC12	LC12	Ecoli50	no	no	inter	no	no	no	no	no
LC15	LC15_A	Ecoli08		Yes							few reads (<1 million)
LC15	LC15_A	Ecoli20						Yes
LC15	LC15_A	Ecoli31	Yes		intra
LC15	LC15_A	Ecoli40	Yes	Yes				Yes			few reads (<1 million)
LC15	LC15_A	Ecoli50			inter			Yes
LC15	LC15_B	Ecoli08		Yes							few reads (<1 million)
LC15	LC15_B	Ecoli20						Yes
LC15	LC15_B	Ecoli31	Yes		intra
LC15	LC15_B	Ecoli40	Yes	Yes				Yes			few reads (<1 million)
LC15	LC15_B	Ecoli50			inter			Yes
LC15	LC15_C	Ecoli08		Yes							few reads (<1 million)
LC15	LC15_C	Ecoli20						Yes
LC15	LC15_C	Ecoli31	Yes		intra
LC15	LC15_C	Ecoli40	Yes	Yes				Yes			few reads (<1 million)
LC15	LC15_C	Ecoli50			inter			Yes
LC15	LC15_D	Ecoli08		Yes							few reads (<1 million)
LC15	LC15_D	Ecoli20						Yes
LC15	LC15_D	Ecoli31	Yes		intra
LC15	LC15_D	Ecoli40	Yes	Yes				Yes			few reads (<1 million)
LC15	LC15_D	Ecoli50			inter			Yes
LC17	LC17	Ecoli08	no	Yes	none	no	Yes	no	no	no
LC17	LC17	Ecoli20	no	no	none	no	Yes	no	no	no
LC17	LC17	Ecoli31	no	no	intra	no	no	no	no	no
LC17	LC17	Ecoli40	no	Yes	none	no	Yes	no	no	no
LC17	LC17	Ecoli50	no	no	inter	no	Yes	no	no	no

## Sheet: Lmono
Laboratory code	LC_v	Sample	Low proportion of bases with a Phred score > 30	Insufficient depth of coverage after assembly	Contamination	Inappropriate overall length of the assembly	Wrong genus/species	High number of contigs (>1000 bp)	GC content	Low number of loci for cgMLST	Comments if applicable (free text)
LC01	LC01_A	List03	no	no	intra	Yes	no	Yes	no
LC01	LC01_A	List04	no	no	intra	no	no	Yes	no
LC01	LC01_A	List05	no	no	intra	no	no	Yes	no
LC01	LC01_A	List07	no	no	intra	no	no	Yes	no
LC01	LC01_A	List09	no	Yes	intra	no	no	no	no
LC01	LC01_A	List12	no	Yes	intra	no	no	no	no
LC01	LC01_A	List23	Yes	no		no	no	no	no		Depth of coverage is just above the limit of 20
LC01	LC01_A	List01	no	no		no	no	Yes	no	Yes
LC01	LC01_B	List03	no	no	intra	no	no	Yes	no	Yes
LC01	LC01_B	List23	Yes	no		no	no	no	no	no
LC01	LC01_B	List31	no	no		no	no	Yes	no	no
LC02	LC02_A	List01	no	no	none	no	no	Yes	no	Yes
LC02	LC02_A	List03	no	no	intra	Yes	no	Yes	no	Yes
LC02	LC02_A	List04	no	no	intra	no	no	Yes	no	Yes
LC02	LC02_A	List05	no	no	intra	Yes	no	Yes	no	Yes
LC02	LC02_A	List07	no	no	intra	no	no	Yes	no	Yes
LC02	LC02_A	List09	no	no	intra	no	no	no	no	no	would be used if urgent but repeated
LC02	LC02_A	List12	no	no	intra	no	no	no	no	no	would be used if urgent but repeated
LC02	LC02_A	List13	no	no	intra	no	no	no	no	no	would be used if urgent but repeated
LC02	LC02_A	List23	Yes	no	none	no	no	no	no	no	would be repeated in the routine, as many contigs but according to RV instructions it would be left in
LC02	LC02_B	List03	no	no	none	no	no	Yes	no	Yes
LC03	LC03	List07				no				Yes
LC03	LC03	List03				Yes				Yes
LC04	LC04	List03	no	no	intra	Yes	no	Yes	no
LC04	LC04	List04	no	no	intra	no	no	Yes	no
LC04	LC04	List05	no	no	intra	Yes	no	Yes	no
LC04	LC04	List07	no	no	intra	no	no	Yes	no
LC04	LC04	List09	no	no	intra	no	no	no	no
LC04	LC04	List12	no	no	intra	no	no	no	no
LC04	LC04	List23	Yes	Yes		no	no	no	no
LC04	LC04	List37	no	no	inter	no	no	no	no
LC04	LC04	List49	no	no	inter	no	no	no	no
LC05	LC05	List03	no	no	intra	Yes	no	no	no	no
LC05	LC05	List04	no	no	intra	no	no	no	no	no
LC05	LC05	List05	no	no	intra	no	no	no	no	no
LC05	LC05	List07	no	no	intra	no	no	no	no	no
LC05	LC05	List09	no	no	intra	no	no	no	no	no
LC05	LC05	List12	no	no	intra	no	no	no	no	no
LC05	LC05	List23	Yes	no		no	no	no	no	no
LC05	LC05	List01								Yes
LC07	LC07_A	List03		no	none	Yes	no	Yes	no	Yes
LC07	LC07_B	List03	no	no	intra	Yes	no	Yes	no
LC07	LC07_B	List07	no	no		no	no	no	no	Yes
LC07	LC07_B	List04	no	no		no	no	no	no	Yes
LC07	LC07_B	List01	no	no	none	no	no	no	no	Yes
LC09	LC09_A	List03	no	no		Yes	no	Yes	no	Yes
LC09	LC09_A	List23	Yes	no		no	no	no	no	no
LC09	LC09_B	List03	no	no	intra	Yes	no	Yes	no
LC09	LC09_B	List23	Yes	no		no	no	no	no
LC10	LC10	List03	no	no	none	Yes	no	Yes	no	Yes	-
LC11	LC11_A	List01	no	no		no	no	Yes	no	Yes
LC11	LC11_A	List03	no	no	intra	Yes	no	Yes	no	Yes
LC11	LC11_A	List04	no	no	intra	no	no	Yes	no	Yes
LC11	LC11_A	List05	no	no	intra	no	no	Yes	no	Yes
LC11	LC11_A	List07	no	no	intra	no	no	Yes	no	Yes
LC11	LC11_A	List09	no	no	intra	no	no	no	no	no
LC11	LC11_A	List12	no	no	intra	no	no	no	no	no
LC11	LC11_A	List23	Yes	no		no	no	no	no	no
LC11	LC11_B	List01	no	no		no	no	Yes	no	Yes
LC11	LC11_B	List03	no	no	intra	Yes	no	Yes	no	Yes
LC11	LC11_B	List04	no	no	intra	no	no	Yes	no	Yes
LC11	LC11_B	List05	no	no	intra	no	no	Yes	no	Yes
LC11	LC11_B	List07	no	no	intra	no	no	Yes	no	Yes
LC11	LC11_B	List09	no	no	intra	no	no	no	no	no
LC11	LC11_B	List12	no	no	intra	no	no	no	no	no
LC11	LC11_B	List23	Yes	no		no	no	no	no	no
LC12	LC12	List03	no	no	intra	Yes	no	Yes	Yes	no	The decisive factor was the contamination and the total length of the assembly, everything else were warnings
LC12	LC12	List04	no	no	intra	no	no	Yes	no	no	The decisive factor was the contamination, everything else were warnings
LC12	LC12	List05	no	no	intra	no	no	Yes	no	no	The decisive factor was the contamination, everything else were warnings
LC12	LC12	List07	no	no	intra	no	no	Yes	no	no	The decisive factor was the contamination, everything else were warnings
LC12	LC12	List09	no	no	intra	no	no	no	no	no	The decisive factor was the contamination, everything else were warnings
LC12	LC12	List12	no	no	intra	no	no	no	no	no	The decisive factor was the contamination, everything else were warnings
LC12	LC12	List23	Yes	Yes	none	no	no	no	Yes	no	The decisive factor was the low proportion of bases with a Phred score &gt; 30, everything else were warnings
LC12	LC12	List01	no	no	none	no	no	no	no	Yes
LC14	LC14_A	List01	no	no	none	no	no	Yes	no	Yes
LC14	LC14_A	List03	no	no	intra	Yes	no	Yes	no	Yes
LC14	LC14_A	List04	no	no	intra	no	no	Yes	no	Yes
LC14	LC14_A	List05	no	no	intra	Yes	no	Yes	no	Yes
LC14	LC14_A	List07	no	no	intra	no	no	Yes	no	Yes
LC14	LC14_A	List23	Yes	no	none	no	no	no	no	no
LC14	LC14_B	List01	no	no	none	no	no	Yes	no	Yes
LC14	LC14_B	List03	no	no	intra	Yes	no	Yes	no	Yes
LC14	LC14_B	List04	no	no	intra	no	no	Yes	no	Yes
LC14	LC14_B	List05	no	no	intra	Yes	no	Yes	no	Yes
LC14	LC14_B	List07	no	no	intra	no	no	Yes	no	Yes
LC14	LC14_B	List23	Yes	no	none	no	no	no	no	no
LC14	LC14_C	List01	no	no	none	no	no	Yes	no	Yes
LC14	LC14_C	List03	no	no	intra	Yes	no	Yes	no	Yes
LC14	LC14_C	List04	no	no	intra	no	no	Yes	no	Yes
LC14	LC14_C	List05	no	no	intra	Yes	no	Yes	no	Yes
LC14	LC14_C	List07	no	no	intra	no	no	Yes	no	Yes
LC14	LC14_C	List23	Yes	no	none	no	no	no	no	no
LC17	LC17	List03	no	no	intra	Yes	no	no	no	Yes
LC17	LC17	List04	no	no	intra	no	no	no	no	Yes
LC17	LC17	List05	no	no	intra	Yes	no	no	no	Yes
LC17	LC17	List07	no	no	intra	no	no	no	no	Yes
LC17	LC17	List09	no	no	intra	no	no	no	no	no
LC17	LC17	List12	no	no	intra	no	no	no	no	no
LC17	LC17	List23	Yes	no	none	no	no	no	no	no
LC17	LC17	List37	no	no	inter	no	no	no	no	no
LC17	LC17	List49	no	no	inter	no	no	no	no	no

## Sheet: Senter
Laboratory code	LC_v	Sample	Low proportion of bases with a Phred score > 30	Insufficient depth of coverage after assembly	Contamination	Inappropriate overall length of the assembly	Wrong genus/species	High number of contigs (>1000 bp)	GC content	Low number of loci for cgMLST	Comments if applicable (free text)
LC01	LC01_A	Salm29	no	no	intra	no	no	no	no
LC01	LC01_A	Salm49	no	no		Yes	no	no	Yes
LC01	LC01_A	Salm50	no	no		Yes	no	no	no	Yes	0.78
LC01	LC01_B	Salm48	no	no	none		no	no	no	Yes
LC01	LC01_B	Salm49	no	no			no	no	no	Yes
LC01	LC01_B	Salm50	no	no			no	no	no	Yes
LC02	LC02_A	Salm29	no	no	intra	no	no	no	no	no
LC02	LC02_A	Salm48	no	no	none	no	no	no	Yes	Yes
LC02	LC02_A	Salm49	no	no	none	no	no	no	no	Yes
LC02	LC02_A	Salm50	no	no	none	no	no	no	no	Yes
LC02	LC02_B	Salm48	no	no	none	no	no	no	no	Yes
LC02	LC02_B	Salm49	no	no	none	no	no	no	no	Yes
LC02	LC02_B	Salm50	no	no	none	no	no	no	no	Yes
LC03	LC03	Salm48								Yes
LC03	LC03	Salm49								Yes
LC03	LC03	Salm50								Yes
LC04	LC04	Salm11	no	no	inter	no	no	no	no		inter + intra contaminations were identified
LC04	LC04	Salm29	no	no	intra	no	no	no	no
LC04	LC04	Salm43	no	no	inter	no	no	no	no
LC04	LC04	Salm49	no	no		Yes	no	no	no
LC05	LC05	Salm50	no	no	inter	no	no	no	no	no	Escherichia contamination
LC05	LC05	Salm29	no	no	intra	no	no	no	no	no
LC05	LC05	Salm49	no	no		Yes	no	no	no	no
LC05	LC05	Salm48								Yes
0	LC06	Salm29	no	no	intra	no	no	no	no	no	intra contamination with 138 SNVs
0	LC06	Salm49	no	no		Yes	no	no	no	Yes	0.92 fraction loci found
0	LC06	Salm50	no	no		no	no	no	no	Yes	0.92 fraction loci found and min. total length according to protocol 4.3 Mb not reached
0	LC06	Salm48	no	no		no	no	no	no	Yes	0.78 fraction loci found
LC07	LC07_A	Salm48		no	none	no	no	Yes	no	Yes
LC07	LC07_A	Salm49		no	none	no	no	Yes	no	Yes
LC07	LC07_A	Salm50		no	none	no	no	Yes	no	Yes
LC07	LC07_B	Salm49	no	no	none	Yes	no	no	no
LC07	LC07_B	Salm48	no	no	none	no	no	no	no	Yes
LC07	LC07_B	Salm50	no	no	none	no	no	no	no	Yes
LC09	LC09_A	Salm48	no	no		no	no	no	no	Yes
LC09	LC09_A	Salm49	no	no		no	no	no	no	Yes
LC09	LC09_A	Salm50	no	no		no	no	no	no	Yes
LC09	LC09_B	Salm49	no	no		Yes	no	no	no
LC09	LC09_B	Salm50	no	no		Yes	no	no	no
LC09	LC09_B	Salm48	no	no		no	no	no	no	Yes
LC10	LC10	Salm48	no	no	inter	no	no	no	no	Yes	-
LC10	LC10	Salm49	no	no	none	no	no	no	no	Yes	-
LC10	LC10	Salm50	no	no	inter	no	no	no	no	Yes	-
LC11	LC11_A	Salm29	no	no	intra	no	no	no	no	no
LC11	LC11_A	Salm48	no	no		no	no	no	no	Yes
LC11	LC11_A	Salm49	no	no		Yes	no	no	no	Yes
LC11	LC11_A	Salm50	no	no		no	no	no	no	Yes
LC11	LC11_B	Salm29	no	no	intra	no	no	no	no	no
LC11	LC11_B	Salm48	no	no		no	no	no	no	Yes
LC11	LC11_B	Salm49	no	no		Yes	no	no	no	Yes
LC11	LC11_B	Salm50	no	no		no	no	no	no	Yes
LC12	LC12	Salm29	no	no	intra	no	no	no	no	no
LC12	LC12	Salm49	no	no	none	Yes	no	no	Yes	no
LC12	LC12	Salm50	no	no	none	Yes	no	no	no	no	QC fail by Read Fraction Majority Genus and Contig Fraction Majority Genus
LC12	LC12	Salm48	no	no	none	no	no	no	no	Yes
LC17	LC17	Salm11	no	no	Inter+Intra	no	no	no	no	no
LC17	LC17	Salm29	no	no	intra	no	no	no	no	no
LC17	LC17	Salm44	no	no	inter	no	no	no	no	no
LC17	LC17	Salm49	no	no	none	Yes	no	no	no	Yes
LC17	LC17	Salm50	no	no	none	no	Yes	no	no	Yes
