# Supplementary material for: An inter-laboratory study characterizes the impact of bioinformatic approaches on genome-based cluster detection for foodborne bacterial pathogens
Source: Front Microbiol. 2025 Nov 3;16:1629731. doi: 10.3389/fmicb.2025.1629731 (PMC12621568; doi:10.3389/fmicb.2025.1629731)
Supplement: Supplementary Figure 1 — Selected strains clustering with the focus strain based on cgMLST. (A) S. enterica, (B) L. monocytogenes, (C) C. jejuni, and (D) E. coli. Individual analyses are named according to the following format: LC_approach_pipeline_assembler_cgMLST-tool_scheme; LC, Laboratory Code (“_A,”… indicates different analysis approaches), Pipelines: Rs, Ridom Seqsphere+; Wg, WGSBAC; Aq, AQUAMIS; Assembler: Sh, Shovill; Sp, Spades; Sk, Skesa; cgMLST tools: Rs, Ridom SeqSphere+; Cs, Chewiesnake; NO, none; Schemas: Eb, Enterobase; Cd, Cody; Rs, Ridom SeqSphere+; In, Innuendo; Mo, Moura; Ru, Ruppitsch; St, STEC. [file Data_Sheet_1.zip › Datasheet 1/Supplementary Table 3.xlsx]

## Sheet: Cjejuni
Lab	Isolate	Sequence type (ST)	Lab Code (including approaches)
LC01	Camp02	827	LC01_A
LC01	Camp03	827	LC01_A
LC01	Camp04	827	LC01_A
LC01	Camp05	827	LC01_A
LC01	Camp07	572	LC01_A
LC01	Camp08		LC01_A
LC01	Camp09	1073	LC01_A
LC01	Camp10	21	LC01_A
LC01	Camp11	48	LC01_A
LC01	Camp12	1709	LC01_A
LC01	Camp13	1326	LC01_A
LC01	Camp14	21	LC01_A
LC01	Camp15	4754	LC01_A
LC01	Camp16	607	LC01_A
LC01	Camp17	45	LC01_A
LC01	Camp18	5397	LC01_A
LC01	Camp19	51	LC01_A
LC01	Camp20	2274	LC01_A
LC01	Camp21		LC01_A
LC01	Camp22	5798	LC01_A
LC01	Camp23	50	LC01_A
LC01	Camp24		LC01_A
LC01	Camp25	2274	LC01_A
LC01	Camp26	572	LC01_A
LC01	Camp27	21	LC01_A
LC01	Camp28	21	LC01_A
LC01	Camp29	21	LC01_A
LC01	Camp30	10181	LC01_A
LC01	Camp31	1595	LC01_A
LC01	Camp32	7018	LC01_A
LC01	Camp33	4148	LC01_A
LC01	Camp34	10195	LC01_A
LC01	Camp35	4148	LC01_A
LC01	Camp36	10188	LC01_A
LC01	Camp37	832	LC01_A
LC01	Camp38	5903	LC01_A
LC01	Camp39	1586	LC01_A
LC01	Camp40	4148	LC01_A
LC01	Camp41	9102	LC01_A
LC01	Camp42	1586	LC01_A
LC01	Camp43	10184	LC01_A
LC01	Camp44	4148	LC01_A
LC01	Camp45	5439	LC01_A
LC01	Camp50	10194	LC01_A
LC01	Camp02	827	LC01_B
LC01	Camp03	827	LC01_B
LC01	Camp04	827	LC01_B
LC01	Camp05	827	LC01_B
LC01	Camp06	1417	LC01_B
LC01	Camp07	572	LC01_B
LC01	Camp08		LC01_B
LC01	Camp09	1073	LC01_B
LC01	Camp10	21	LC01_B
LC01	Camp11	48	LC01_B
LC01	Camp13	1326	LC01_B
LC01	Camp14	21	LC01_B
LC01	Camp15	4754	LC01_B
LC01	Camp16	607	LC01_B
LC01	Camp17	45	LC01_B
LC01	Camp18	5397	LC01_B
LC01	Camp19	51	LC01_B
LC01	Camp20	2274	LC01_B
LC01	Camp21		LC01_B
LC01	Camp22	5798	LC01_B
LC01	Camp23	50	LC01_B
LC01	Camp24		LC01_B
LC01	Camp25	2274	LC01_B
LC01	Camp26	572	LC01_B
LC01	Camp27	21	LC01_B
LC01	Camp28	21	LC01_B
LC01	Camp29	21	LC01_B
LC01	Camp30	10181	LC01_B
LC01	Camp31	1595	LC01_B
LC01	Camp32	7018	LC01_B
LC01	Camp33	4148	LC01_B
LC01	Camp34	10195	LC01_B
LC01	Camp35	4148	LC01_B
LC01	Camp36	10188	LC01_B
LC01	Camp37	832	LC01_B
LC01	Camp38	5903	LC01_B
LC01	Camp39	1586	LC01_B
LC01	Camp40	4148	LC01_B
LC01	Camp41	9102	LC01_B
LC01	Camp42	1586	LC01_B
LC01	Camp43	10184	LC01_B
LC01	Camp44	4148	LC01_B
LC01	Camp45	5439	LC01_B
LC01	Camp50	10194	LC01_B
LC02	Camp01	4	LC02_A
LC02	Camp02	-	LC02_A
LC02	Camp03	827	LC02_A
LC02	Camp04	827	LC02_A
LC02	Camp05	827	LC02_A
LC02	Camp06	1417	LC02_A
LC02	Camp07	572	LC02_A
LC02	Camp08	NA	LC02_A
LC02	Camp09	1073	LC02_A
LC02	Camp10	21	LC02_A
LC02	Camp11	48	LC02_A
LC02	Camp12	1709	LC02_A
LC02	Camp13	1326	LC02_A
LC02	Camp14	21	LC02_A
LC02	Camp15	4754	LC02_A
LC02	Camp16	607	LC02_A
LC02	Camp17	45	LC02_A
LC02	Camp18	5397	LC02_A
LC02	Camp19	51	LC02_A
LC02	Camp20	2274	LC02_A
LC02	Camp21	NA	LC02_A
LC02	Camp22	5798	LC02_A
LC02	Camp23	50	LC02_A
LC02	Camp24	NA	LC02_A
LC02	Camp25	2274	LC02_A
LC02	Camp26	572	LC02_A
LC02	Camp27	21	LC02_A
LC02	Camp28	21	LC02_A
LC02	Camp29	21	LC02_A
LC02	Camp30	10181	LC02_A
LC02	Camp31	NA	LC02_A
LC02	Camp32	7018	LC02_A
LC02	Camp33	4148	LC02_A
LC02	Camp34	10195	LC02_A
LC02	Camp35	4148	LC02_A
LC02	Camp36	10188	LC02_A
LC02	Camp37	832	LC02_A
LC02	Camp38	5903	LC02_A
LC02	Camp39	1586	LC02_A
LC02	Camp40	4148	LC02_A
LC02	Camp41	9102	LC02_A
LC02	Camp42	1586	LC02_A
LC02	Camp43	10184	LC02_A
LC02	Camp44	4148	LC02_A
LC02	Camp45	5439	LC02_A
LC02	Camp46	48	LC02_A
LC02	Camp47	4754	LC02_A
LC02	Camp48	NA	LC02_A
LC02	Camp49	4	LC02_A
LC02	Camp50	10194	LC02_A
LC02	Camp01	-	LC02_B
LC02	Camp02	827	LC02_B
LC02	Camp03	827	LC02_B
LC02	Camp04	827	LC02_B
LC02	Camp05	827	LC02_B
LC02	Camp06	1417	LC02_B
LC02	Camp07	572	LC02_B
LC02	Camp08	NA	LC02_B
LC02	Camp09	1073	LC02_B
LC02	Camp10	21	LC02_B
LC02	Camp11	48	LC02_B
LC02	Camp12	1709	LC02_B
LC02	Camp13	1326	LC02_B
LC02	Camp14	21	LC02_B
LC02	Camp15	4754	LC02_B
LC02	Camp16	607	LC02_B
LC02	Camp17	45	LC02_B
LC02	Camp18	5397	LC02_B
LC02	Camp19	51	LC02_B
LC02	Camp20	2274	LC02_B
LC02	Camp21	NA	LC02_B
LC02	Camp22	5798	LC02_B
LC02	Camp23	50	LC02_B
LC02	Camp24	NA	LC02_B
LC02	Camp25	2274	LC02_B
LC02	Camp26	572	LC02_B
LC02	Camp27	21	LC02_B
LC02	Camp28	21	LC02_B
LC02	Camp29	21	LC02_B
LC02	Camp30	10181	LC02_B
LC02	Camp31	1595	LC02_B
LC02	Camp32	7018	LC02_B
LC02	Camp33	4148	LC02_B
LC02	Camp34	10195	LC02_B
LC02	Camp35	4148	LC02_B
LC02	Camp36	10188	LC02_B
LC02	Camp37	832	LC02_B
LC02	Camp38	5903	LC02_B
LC02	Camp39	1586	LC02_B
LC02	Camp40	4148	LC02_B
LC02	Camp41	9102	LC02_B
LC02	Camp42	1586	LC02_B
LC02	Camp43	10184	LC02_B
LC02	Camp44	4148	LC02_B
LC02	Camp45	5439	LC02_B
LC02	Camp46	-	LC02_B
LC02	Camp47	4754	LC02_B
LC02	Camp48	-	LC02_B
LC02	Camp49	572	LC02_B
LC02	Camp50	10194	LC02_B
LC03	Camp02	827	LC03
LC03	Camp03	827	LC03
LC03	Camp04	827	LC03
LC03	Camp05	827	LC03
LC03	Camp06	1417	LC03
LC03	Camp07	572	LC03
LC03	Camp08	?	LC03
LC03	Camp09	1073	LC03
LC03	Camp10	21	LC03
LC03	Camp11	48	LC03
LC03	Camp12	1709	LC03
LC03	Camp13	1326	LC03
LC03	Camp14	21	LC03
LC03	Camp15	4754	LC03
LC03	Camp16	607	LC03
LC03	Camp17	45	LC03
LC03	Camp18	5397	LC03
LC03	Camp19	51	LC03
LC03	Camp20	2274	LC03
LC03	Camp21	?	LC03
LC03	Camp22	5798	LC03
LC03	Camp23	50	LC03
LC03	Camp24	?	LC03
LC03	Camp25	2274	LC03
LC03	Camp26	572	LC03
LC03	Camp27	21	LC03
LC03	Camp28	21	LC03
LC03	Camp29	21	LC03
LC03	Camp30	10181	LC03
LC03	Camp31	1595	LC03
LC03	Camp32	7018	LC03
LC03	Camp33	4148	LC03
LC03	Camp34	10195	LC03
LC03	Camp35	4148	LC03
LC03	Camp36	10188	LC03
LC03	Camp37	832	LC03
LC03	Camp38	5903	LC03
LC03	Camp39	1586	LC03
LC03	Camp40	4148	LC03
LC03	Camp41	9102	LC03
LC03	Camp42	1586	LC03
LC03	Camp43	10184	LC03
LC03	Camp44	4148	LC03
LC03	Camp45	5439	LC03
LC03	Camp46	48	LC03
LC03	Camp47	4754	LC03
LC03	Camp49	572	LC03
LC03	Camp50	10194	LC03
LC04	Camp02		LC04
LC04	Camp04	827	LC04
LC04	Camp05	827	LC04
LC04	Camp06	1417	LC04
LC04	Camp07	572	LC04
LC04	Camp08		LC04
LC04	Camp09	1073	LC04
LC04	Camp10	21	LC04
LC04	Camp11	48	LC04
LC04	Camp12	1709	LC04
LC04	Camp13	1326	LC04
LC04	Camp14	21	LC04
LC04	Camp15	4754	LC04
LC04	Camp16	607	LC04
LC04	Camp17	45	LC04
LC04	Camp18	5397	LC04
LC04	Camp19	51	LC04
LC04	Camp20	2274	LC04
LC04	Camp21		LC04
LC04	Camp22	5798	LC04
LC04	Camp23	50	LC04
LC04	Camp24		LC04
LC04	Camp25	2274	LC04
LC04	Camp26	572	LC04
LC04	Camp27	21	LC04
LC04	Camp28	21	LC04
LC04	Camp29	21	LC04
LC04	Camp30	10181	LC04
LC04	Camp32	7018	LC04
LC04	Camp33	4148	LC04
LC04	Camp34	10195	LC04
LC04	Camp35	4148	LC04
LC04	Camp36	10188	LC04
LC04	Camp37	832	LC04
LC04	Camp38	5903	LC04
LC04	Camp39	1586	LC04
LC04	Camp40	4148	LC04
LC04	Camp41	9102	LC04
LC04	Camp42	1586	LC04
LC04	Camp43	10184	LC04
LC04	Camp44	4148	LC04
LC04	Camp45	5439	LC04
LC04	Camp50	10194	LC04
LC05	Camp09	1073	LC05
LC05	Camp22	5798	LC05
LC05	Camp32	7018	LC05
LC05	Camp24	-	LC05
LC05	Camp25	2274	LC05
LC05	Camp07	572	LC05
LC05	Camp02	827	LC05
LC05	Camp26	572	LC05
LC05	Camp41	9102	LC05
LC05	Camp34	10195	LC05
LC05	Camp31	1595	LC05
LC05	Camp10	21	LC05
LC05	Camp18	5397	LC05
LC05	Camp27	21	LC05
LC05	Camp14	21	LC05
LC05	Camp11	48	LC05
LC05	Camp43	10184	LC05
LC05	Camp17	45	LC05
LC05	Camp28	21	LC05
LC05	Camp04	827	LC05
LC05	Camp20	2274	LC05
LC05	Camp39	1586	LC05
LC05	Camp33	4148	LC05
LC05	Camp30	10181	LC05
LC05	Camp08	-	LC05
LC05	Camp36	10188	LC05
LC05	Camp44	4148	LC05
LC05	Camp03	827	LC05
LC05	Camp45	5439	LC05
LC05	Camp37	832	LC05
LC05	Camp29	21	LC05
LC05	Camp23	50	LC05
LC05	Camp21	-	LC05
LC05	Camp19	51	LC05
LC05	Camp42	1586	LC05
LC05	Camp16	607	LC05
LC05	Camp15	4754	LC05
LC05	Camp13	1326	LC05
LC05	Camp50	10194	LC05
LC05	Camp40	4148	LC05
LC05	Camp05	827	LC05
LC05	Camp12	1709	LC05
LC05	Camp06	-	LC05
LC05	Camp35	4148	LC05
LC05	Camp38	5903	LC05
LC07	Camp02	827	LC07_A
LC07	Camp03	827	LC07_A
LC07	Camp04	827	LC07_A
LC07	Camp05	827	LC07_A
LC07	Camp06	1417	LC07_A
LC07	Camp07	572	LC07_A
LC07	Camp08		LC07_A
LC07	Camp09	1073	LC07_A
LC07	Camp10	21	LC07_A
LC07	Camp11	48	LC07_A
LC07	Camp12	1709	LC07_A
LC07	Camp13	1326	LC07_A
LC07	Camp14	21	LC07_A
LC07	Camp15	4754	LC07_A
LC07	Camp16	607	LC07_A
LC07	Camp17	45	LC07_A
LC07	Camp18	5397	LC07_A
LC07	Camp19	51	LC07_A
LC07	Camp20	2274	LC07_A
LC07	Camp21		LC07_A
LC07	Camp22	5798	LC07_A
LC07	Camp23	50	LC07_A
LC07	Camp24		LC07_A
LC07	Camp25	2274	LC07_A
LC07	Camp26	572	LC07_A
LC07	Camp27	21	LC07_A
LC07	Camp28	21	LC07_A
LC07	Camp29	21	LC07_A
LC07	Camp30	10181	LC07_A
LC07	Camp31	1595	LC07_A
LC07	Camp32	7018	LC07_A
LC07	Camp33	4148	LC07_A
LC07	Camp34	10195	LC07_A
LC07	Camp35	4148	LC07_A
LC07	Camp36	10188	LC07_A
LC07	Camp37	832	LC07_A
LC07	Camp38	5903	LC07_A
LC07	Camp39	1586	LC07_A
LC07	Camp40	4148	LC07_A
LC07	Camp41	9102	LC07_A
LC07	Camp42	1586	LC07_A
LC07	Camp43	10184	LC07_A
LC07	Camp44	4148	LC07_A
LC07	Camp45	5439	LC07_A
LC07	Camp50	10194	LC07_A
LC07	Camp01	4	LC07_B
LC07	Camp02	827	LC07_B
LC07	Camp03	827	LC07_B
LC07	Camp04	827	LC07_B
LC07	Camp05	827	LC07_B
LC07	Camp06		LC07_B
LC07	Camp07	572	LC07_B
LC07	Camp08		LC07_B
LC07	Camp09	1073	LC07_B
LC07	Camp10	21	LC07_B
LC07	Camp11	48	LC07_B
LC07	Camp12	1709	LC07_B
LC07	Camp13	1326	LC07_B
LC07	Camp14	21	LC07_B
LC07	Camp15	4754	LC07_B
LC07	Camp16	607	LC07_B
LC07	Camp17	45	LC07_B
LC07	Camp18	5397	LC07_B
LC07	Camp19	51	LC07_B
LC07	Camp20	2274	LC07_B
LC07	Camp21		LC07_B
LC07	Camp22	5798	LC07_B
LC07	Camp23	50	LC07_B
LC07	Camp24		LC07_B
LC07	Camp25	2274	LC07_B
LC07	Camp26	572	LC07_B
LC07	Camp27	21	LC07_B
LC07	Camp28	21	LC07_B
LC07	Camp29	21	LC07_B
LC07	Camp30	10181	LC07_B
LC07	Camp31	1595	LC07_B
LC07	Camp32	7018	LC07_B
LC07	Camp33	4148	LC07_B
LC07	Camp34	10195	LC07_B
LC07	Camp35	4148	LC07_B
LC07	Camp36	10188	LC07_B
LC07	Camp37	832	LC07_B
LC07	Camp38	5903	LC07_B
LC07	Camp39	1586	LC07_B
LC07	Camp40	4148	LC07_B
LC07	Camp41	9102	LC07_B
LC07	Camp42	1586	LC07_B
LC07	Camp43	10184	LC07_B
LC07	Camp44	4148	LC07_B
LC07	Camp45	5439	LC07_B
LC07	Camp50	10194	LC07_B
LC09	Camp07	572	LC09_A
LC09	Camp08	(unknown)	LC09_A
LC09	Camp09	1073	LC09_A
LC09	Camp10	21	LC09_A
LC09	Camp11	48	LC09_A
LC09	Camp12	1709	LC09_A
LC09	Camp13	1326	LC09_A
LC09	Camp14	21	LC09_A
LC09	Camp15	4754	LC09_A
LC09	Camp16	607	LC09_A
LC09	Camp17	45	LC09_A
LC09	Camp18	5397	LC09_A
LC09	Camp19	51	LC09_A
LC09	Camp20	2274	LC09_A
LC09	Camp21	(unknown)	LC09_A
LC09	Camp22	5798	LC09_A
LC09	Camp23	50	LC09_A
LC09	Camp24	(unknown)	LC09_A
LC09	Camp25	2274	LC09_A
LC09	Camp26	572	LC09_A
LC09	Camp27	21	LC09_A
LC09	Camp28	21	LC09_A
LC09	Camp29	21	LC09_A
LC09	Camp02	827	LC09_B
LC09	Camp03	827	LC09_B
LC09	Camp04	827	LC09_B
LC09	Camp05	827	LC09_B
LC09	Camp06	1417	LC09_B
LC09	Camp07	572	LC09_B
LC09	Camp08	-	LC09_B
LC09	Camp09	1073	LC09_B
LC09	Camp10	21	LC09_B
LC09	Camp11	48	LC09_B
LC09	Camp12	1709	LC09_B
LC09	Camp13	1326	LC09_B
LC09	Camp14	21	LC09_B
LC09	Camp15	4754	LC09_B
LC09	Camp16	607	LC09_B
LC09	Camp17	45	LC09_B
LC09	Camp18	5397	LC09_B
LC09	Camp19	51	LC09_B
LC09	Camp20	2274	LC09_B
LC09	Camp21	-	LC09_B
LC09	Camp22	5798	LC09_B
LC09	Camp23	50	LC09_B
LC09	Camp24	-	LC09_B
LC09	Camp25	2274	LC09_B
LC09	Camp26	572	LC09_B
LC09	Camp27	21	LC09_B
LC09	Camp28	21	LC09_B
LC09	Camp29	21	LC09_B
LC09	Camp30	10181	LC09_B
LC09	Camp31	1595	LC09_B
LC09	Camp32	7018	LC09_B
LC09	Camp33	4148	LC09_B
LC09	Camp34	10195	LC09_B
LC09	Camp35	4148	LC09_B
LC09	Camp36	10188	LC09_B
LC09	Camp37	832	LC09_B
LC09	Camp38	5903	LC09_B
LC09	Camp39	1586	LC09_B
LC09	Camp40	4148	LC09_B
LC09	Camp41	9102	LC09_B
LC09	Camp42	1586	LC09_B
LC09	Camp43	10184	LC09_B
LC09	Camp44	4148	LC09_B
LC09	Camp45	5439	LC09_B
LC09	Camp50	10194	LC09_B
LC10	Camp07	572	LC10
LC10	Camp08	nicht bestimmbar	LC10
LC10	Camp09	1073	LC10
LC10	Camp10	21	LC10
LC10	Camp11	48	LC10
LC10	Camp12	1709	LC10
LC10	Camp13	1326	LC10
LC10	Camp14	21	LC10
LC10	Camp15	4754	LC10
LC10	Camp16	607	LC10
LC10	Camp17	45	LC10
LC10	Camp18	5397	LC10
LC10	Camp19	51	LC10
LC10	Camp20	2274	LC10
LC10	Camp21	nicht bestimmbar	LC10
LC10	Camp22	5798	LC10
LC10	Camp23	50	LC10
LC10	Camp24	nicht bestimmbar	LC10
LC10	Camp27	21	LC10
LC10	Camp28	21	LC10
LC10	Camp29	21	LC10
LC11	Camp07	572	LC11_A
LC11	Camp08		LC11_A
LC11	Camp09	1073	LC11_A
LC11	Camp10	21	LC11_A
LC11	Camp11	48	LC11_A
LC11	Camp12	1709	LC11_A
LC11	Camp13	1326	LC11_A
LC11	Camp14	21	LC11_A
LC11	Camp15	4754	LC11_A
LC11	Camp16	607	LC11_A
LC11	Camp17	45	LC11_A
LC11	Camp18	5397	LC11_A
LC11	Camp19	51	LC11_A
LC11	Camp20	2274	LC11_A
LC11	Camp21		LC11_A
LC11	Camp22	5798	LC11_A
LC11	Camp23	50	LC11_A
LC11	Camp24		LC11_A
LC11	Camp25	2274	LC11_A
LC11	Camp26	572	LC11_A
LC11	Camp27	21	LC11_A
LC11	Camp28	21	LC11_A
LC11	Camp29	21	LC11_A
LC11	Camp02	827	LC11_B
LC11	Camp03	827	LC11_B
LC11	Camp04	827	LC11_B
LC11	Camp05	827	LC11_B
LC11	Camp06		LC11_B
LC11	Camp07	572	LC11_B
LC11	Camp08		LC11_B
LC11	Camp09	1073	LC11_B
LC11	Camp10	21	LC11_B
LC11	Camp11	48	LC11_B
LC11	Camp12	1709	LC11_B
LC11	Camp13	1326	LC11_B
LC11	Camp14	21	LC11_B
LC11	Camp15	4754	LC11_B
LC11	Camp16	607	LC11_B
LC11	Camp17	45	LC11_B
LC11	Camp18	5397	LC11_B
LC11	Camp19	51	LC11_B
LC11	Camp20	2274	LC11_B
LC11	Camp21		LC11_B
LC11	Camp22	5798	LC11_B
LC11	Camp23	50	LC11_B
LC11	Camp24		LC11_B
LC11	Camp25	2274	LC11_B
LC11	Camp26	572	LC11_B
LC11	Camp27	21	LC11_B
LC11	Camp28	21	LC11_B
LC11	Camp29	21	LC11_B
LC11	Camp30	10181	LC11_B
LC11	Camp31	1595	LC11_B
LC11	Camp32	7018	LC11_B
LC11	Camp33	4148	LC11_B
LC11	Camp34	10195	LC11_B
LC11	Camp35	4148	LC11_B
LC11	Camp36	10188	LC11_B
LC11	Camp37	832	LC11_B
LC11	Camp38	5903	LC11_B
LC11	Camp39	1586	LC11_B
LC11	Camp40	4148	LC11_B
LC11	Camp41	9102	LC11_B
LC11	Camp42	1586	LC11_B
LC11	Camp43	10184	LC11_B
LC11	Camp44	4148	LC11_B
LC11	Camp45	5439	LC11_B
LC11	Camp50	10194	LC11_B
LC12	Camp01	4	LC12
LC12	Camp02	827	LC12
LC12	Camp03	827	LC12
LC12	Camp04	827	LC12
LC12	Camp05	827	LC12
LC12	Camp06	-	LC12
LC12	Camp07	572	LC12
LC12	Camp08	-	LC12
LC12	Camp09	1073	LC12
LC12	Camp10	21	LC12
LC12	Camp11	48	LC12
LC12	Camp12	1709	LC12
LC12	Camp13	1326	LC12
LC12	Camp14	21	LC12
LC12	Camp15	4754	LC12
LC12	Camp16	607	LC12
LC12	Camp17	45	LC12
LC12	Camp18	5397	LC12
LC12	Camp19	51	LC12
LC12	Camp20	2274	LC12
LC12	Camp21	-	LC12
LC12	Camp22	5798	LC12
LC12	Camp23	50	LC12
LC12	Camp24	-	LC12
LC12	Camp25	2274	LC12
LC12	Camp26	572	LC12
LC12	Camp27	21	LC12
LC12	Camp28	21	LC12
LC12	Camp29	21	LC12
LC12	Camp30	10181	LC12
LC12	Camp31	1595	LC12
LC12	Camp32	7018	LC12
LC12	Camp33	4148	LC12
LC12	Camp34	10195	LC12
LC12	Camp35	4148	LC12
LC12	Camp36	10188	LC12
LC12	Camp37	832	LC12
LC12	Camp38	5903	LC12
LC12	Camp39	1586	LC12
LC12	Camp40	4148	LC12
LC12	Camp41	9102	LC12
LC12	Camp42	1586	LC12
LC12	Camp43	10184	LC12
LC12	Camp44	4148	LC12
LC12	Camp45	5439	LC12
LC12	Camp46	48	LC12
LC12	Camp47	4754	LC12
LC12	Camp48	-	LC12
LC12	Camp49	4	LC12
LC12	Camp50	10194	LC12
LC13	Camp02	827	LC13
LC13	Camp03	827	LC13
LC13	Camp04	827	LC13
LC13	Camp05	827	LC13
LC13	Camp06	1417	LC13
LC13	Camp07	572	LC13
LC13	Camp08	novel	LC13
LC13	Camp09	1073	LC13
LC13	Camp10	21	LC13
LC13	Camp11	48	LC13
LC13	Camp12	1709	LC13
LC13	Camp13	1326	LC13
LC13	Camp14	21	LC13
LC13	Camp16	607	LC13
LC13	Camp17	45	LC13
LC13	Camp18	5397	LC13
LC13	Camp19	51	LC13
LC13	Camp20	2274	LC13
LC13	Camp21	NA	LC13
LC13	Camp23	50	LC13
LC13	Camp26	572	LC13
LC13	Camp27	21	LC13
LC13	Camp28	21	LC13
LC13	Camp29	21	LC13
LC13	Camp30	10181	LC13
LC13	Camp31	1595	LC13
LC13	Camp32	7018	LC13
LC13	Camp33	4148	LC13
LC13	Camp34	10195	LC13
LC13	Camp35	4148	LC13
LC13	Camp36	10188	LC13
LC13	Camp37	832	LC13
LC13	Camp38	5903	LC13
LC13	Camp39	1586	LC13
LC13	Camp40	4148	LC13
LC13	Camp41	9102	LC13
LC13	Camp42	1586	LC13
LC13	Camp43	10184	LC13
LC13	Camp44	4148	LC13
LC13	Camp45	5439	LC13
LC13	Camp50	10194	LC13
LC16	Camp01	QC PASS aber falsche Spezies (C. fetus) für Clusteranalyse	LC16_A
LC16	Camp02	unknown	LC16_A
LC16	Camp03	827	LC16_A
LC16	Camp04	827	LC16_A
LC16	Camp05	827	LC16_A
LC16	Camp06	1417	LC16_A
LC16	Camp07	572	LC16_A
LC16	Camp08	unknown	LC16_A
LC16	Camp09	1073	LC16_A
LC16	Camp10	21	LC16_A
LC16	Camp11	48	LC16_A
LC16	Camp12	1709	LC16_A
LC16	Camp13	1326	LC16_A
LC16	Camp14	21	LC16_A
LC16	Camp15	4754	LC16_A
LC16	Camp16	607	LC16_A
LC16	Camp17	45	LC16_A
LC16	Camp18	5397	LC16_A
LC16	Camp19	51	LC16_A
LC16	Camp20	2274	LC16_A
LC16	Camp21	unknown	LC16_A
LC16	Camp22	5798	LC16_A
LC16	Camp23	50	LC16_A
LC16	Camp24	unknown	LC16_A
LC16	Camp25	2274	LC16_A
LC16	Camp26	572	LC16_A
LC16	Camp27	21	LC16_A
LC16	Camp28	21	LC16_A
LC16	Camp29	21	LC16_A
LC16	Camp30	10181	LC16_A
LC16	Camp31	unknown	LC16_A
LC16	Camp32	7018	LC16_A
LC16	Camp33	4148	LC16_A
LC16	Camp34	10195	LC16_A
LC16	Camp35	4148	LC16_A
LC16	Camp36	10188	LC16_A
LC16	Camp37	832	LC16_A
LC16	Camp38	5903	LC16_A
LC16	Camp39	1586	LC16_A
LC16	Camp40	4148	LC16_A
LC16	Camp41	9102	LC16_A
LC16	Camp42	1586	LC16_A
LC16	Camp43	10184	LC16_A
LC16	Camp44	4148	LC16_A
LC16	Camp45	5439	LC16_A
LC16	Camp46	QC FAIL – zu viele contigs und zu geringe coverage	LC16_A
LC16	Camp47	QC FAIL – zu geringe coverage	LC16_A
LC16	Camp48	QC FAIL – total length überschritten und zu viele contigs	LC16_A
LC16	Camp49	QC FAIL – Salmonella contamination	LC16_A
LC16	Camp50	10194	LC16_A
LC16	Camp01	QC PASS aber falsche Spezies (C. fetus) für Clusteranalyse	LC16_B
LC16	Camp02	unknown	LC16_B
LC16	Camp03	827	LC16_B
LC16	Camp04	827	LC16_B
LC16	Camp05	827	LC16_B
LC16	Camp06	1417	LC16_B
LC16	Camp07	572	LC16_B
LC16	Camp08	unknown	LC16_B
LC16	Camp09	1073	LC16_B
LC16	Camp10	21	LC16_B
LC16	Camp11	48	LC16_B
LC16	Camp12	1709	LC16_B
LC16	Camp13	1326	LC16_B
LC16	Camp14	21	LC16_B
LC16	Camp15	4754	LC16_B
LC16	Camp16	607	LC16_B
LC16	Camp17	45	LC16_B
LC16	Camp18	5397	LC16_B
LC16	Camp19	51	LC16_B
LC16	Camp20	2274	LC16_B
LC16	Camp21	unknown	LC16_B
LC16	Camp22	5798	LC16_B
LC16	Camp23	50	LC16_B
LC16	Camp24	unknown	LC16_B
LC16	Camp25	2274	LC16_B
LC16	Camp26	572	LC16_B
LC16	Camp27	21	LC16_B
LC16	Camp28	21	LC16_B
LC16	Camp29	21	LC16_B
LC16	Camp30	10181	LC16_B
LC16	Camp31	unknown	LC16_B
LC16	Camp32	7018	LC16_B
LC16	Camp33	4148	LC16_B
LC16	Camp34	10195	LC16_B
LC16	Camp35	4148	LC16_B
LC16	Camp36	10188	LC16_B
LC16	Camp37	832	LC16_B
LC16	Camp38	5903	LC16_B
LC16	Camp39	1586	LC16_B
LC16	Camp40	4148	LC16_B
LC16	Camp41	9102	LC16_B
LC16	Camp42	1586	LC16_B
LC16	Camp43	10184	LC16_B
LC16	Camp44	4148	LC16_B
LC16	Camp45	5439	LC16_B
LC16	Camp46	QC FAIL – zu viele contigs und zu geringe coverage	LC16_B
LC16	Camp47	QC FAIL – zu geringe coverage	LC16_B
LC16	Camp48	QC FAIL – total length überschritten und zu viele contigs	LC16_B
LC16	Camp49	QC FAIL – Salmonella contamination	LC16_B
LC16	Camp50	10194	LC16_B
LC16	Camp01	QC PASS aber falsche Spezies (C. fetus) für Clusteranalyse	LC16_C
LC16	Camp02	unknown	LC16_C
LC16	Camp03	827	LC16_C
LC16	Camp04	827	LC16_C
LC16	Camp05	827	LC16_C
LC16	Camp06	1417	LC16_C
LC16	Camp07	572	LC16_C
LC16	Camp08	unknown	LC16_C
LC16	Camp09	1073	LC16_C
LC16	Camp10	21	LC16_C
LC16	Camp11	48	LC16_C
LC16	Camp12	1709	LC16_C
LC16	Camp13	1326	LC16_C
LC16	Camp14	21	LC16_C
LC16	Camp15	4754	LC16_C
LC16	Camp16	607	LC16_C
LC16	Camp17	45	LC16_C
LC16	Camp18	5397	LC16_C
LC16	Camp19	51	LC16_C
LC16	Camp20	2274	LC16_C
LC16	Camp21	unknown	LC16_C
LC16	Camp22	5798	LC16_C
LC16	Camp23	50	LC16_C
LC16	Camp24	unknown	LC16_C
LC16	Camp25	2274	LC16_C
LC16	Camp26	572	LC16_C
LC16	Camp27	21	LC16_C
LC16	Camp28	21	LC16_C
LC16	Camp29	21	LC16_C
LC16	Camp30	10181	LC16_C
LC16	Camp31	unknown	LC16_C
LC16	Camp32	7018	LC16_C
LC16	Camp33	4148	LC16_C
LC16	Camp34	10195	LC16_C
LC16	Camp35	4148	LC16_C
LC16	Camp36	10188	LC16_C
LC16	Camp37	832	LC16_C
LC16	Camp38	5903	LC16_C
LC16	Camp39	1586	LC16_C
LC16	Camp40	4148	LC16_C
LC16	Camp41	9102	LC16_C
LC16	Camp42	1586	LC16_C
LC16	Camp43	10184	LC16_C
LC16	Camp44	4148	LC16_C
LC16	Camp45	5439	LC16_C
LC16	Camp46	QC FAIL – zu viele contigs und zu geringe coverage	LC16_C
LC16	Camp47	QC FAIL – zu geringe coverage	LC16_C
LC16	Camp48	QC FAIL – total length überschritten und zu viele contigs	LC16_C
LC16	Camp49	QC FAIL – Salmonella contamination	LC16_C
LC16	Camp50	10194	LC16_C
LC17	Camp01	4	LC17
LC17	Camp02	-	LC17
LC17	Camp03	827	LC17
LC17	Camp04	827	LC17
LC17	Camp05	827	LC17
LC17	Camp06	1417	LC17
LC17	Camp07	572	LC17
LC17	Camp08	-	LC17
LC17	Camp09	1073	LC17
LC17	Camp10	21	LC17
LC17	Camp11	48	LC17
LC17	Camp12	1709	LC17
LC17	Camp13	1326	LC17
LC17	Camp14	21	LC17
LC17	Camp15	4754	LC17
LC17	Camp16	607	LC17
LC17	Camp17	45	LC17
LC17	Camp18	5397	LC17
LC17	Camp19	51	LC17
LC17	Camp20	2274	LC17
LC17	Camp21	-	LC17
LC17	Camp22	5798	LC17
LC17	Camp23	50	LC17
LC17	Camp24	-	LC17
LC17	Camp25	2274	LC17
LC17	Camp26	572	LC17
LC17	Camp27	21	LC17
LC17	Camp28	21	LC17
LC17	Camp29	21	LC17
LC17	Camp30	10181	LC17
LC17	Camp31	-	LC17
LC17	Camp32	7018	LC17
LC17	Camp33	4148	LC17
LC17	Camp34	10195	LC17
LC17	Camp35	4148	LC17
LC17	Camp36	10188	LC17
LC17	Camp37	832	LC17
LC17	Camp38	5903	LC17
LC17	Camp39	1586	LC17
LC17	Camp40	4148	LC17
LC17	Camp41	9102	LC17
LC17	Camp42	1586	LC17
LC17	Camp43	10184	LC17
LC17	Camp44	4148	LC17
LC17	Camp45	5439	LC17
LC17	Camp46	48	LC17
LC17	Camp47	4754	LC17
LC17	Camp48	-	LC17
LC17	Camp49	4	LC17
LC17	Camp50	10194	LC17

## Sheet: Ecoli
Lab	Isolate	Sequence type (scheme see S1)	Lab Code (including approaches)	Sequence type Warwick	Sequence type Pasteur	Sequence type Achtman
LC01	Ecoli01	101	LC01_A
LC01	Ecoli02	11	LC01_A
LC01	Ecoli03	3570	LC01_A
LC01	Ecoli04	17	LC01_A
LC01	Ecoli05	32	LC01_A
LC01	Ecoli06	11	LC01_A
LC01	Ecoli07	21	LC01_A
LC01	Ecoli09	17	LC01_A
LC01	Ecoli10	306	LC01_A
LC01	Ecoli11	32	LC01_A
LC01	Ecoli12	11	LC01_A
LC01	Ecoli13	21	LC01_A
LC01	Ecoli14	29	LC01_A
LC01	Ecoli15	301	LC01_A
LC01	Ecoli16	11	LC01_A
LC01	Ecoli17	11	LC01_A
LC01	Ecoli18	11	LC01_A
LC01	Ecoli19	301	LC01_A
LC01	Ecoli21	11	LC01_A
LC01	Ecoli22	8415	LC01_A
LC01	Ecoli23	21	LC01_A
LC01	Ecoli24	8415	LC01_A
LC01	Ecoli25	8415	LC01_A
LC01	Ecoli26	11	LC01_A
LC01	Ecoli27	301	LC01_A
LC01	Ecoli28	32	LC01_A
LC01	Ecoli29	11	LC01_A
LC01	Ecoli30	8415	LC01_A
LC01	Ecoli32	21	LC01_A
LC01	Ecoli33	11	LC01_A
LC01	Ecoli34	11	LC01_A
LC01	Ecoli35	404	LC01_A
LC01	Ecoli36	722	LC01_A
LC01	Ecoli37	11	LC01_A
LC01	Ecoli38	11	LC01_A
LC01	Ecoli39	17	LC01_A
LC01	Ecoli41	32	LC01_A
LC01	Ecoli42	8415	LC01_A
LC01	Ecoli43	11	LC01_A
LC01	Ecoli44	29	LC01_A
LC01	Ecoli45	11	LC01_A
LC01	Ecoli46	11	LC01_A
LC01	Ecoli47	11461	LC01_A
LC01	Ecoli48	11	LC01_A
LC01	Ecoli49	137	LC01_A
LC01	Ecoli01	101	LC01_B
LC01	Ecoli02	11	LC01_B
LC01	Ecoli03	3570	LC01_B
LC01	Ecoli04	17	LC01_B
LC01	Ecoli05	32	LC01_B
LC01	Ecoli06	11	LC01_B
LC01	Ecoli07	21	LC01_B
LC01	Ecoli09	17	LC01_B
LC01	Ecoli10	306	LC01_B
LC01	Ecoli11	32	LC01_B
LC01	Ecoli12	11	LC01_B
LC01	Ecoli13	21	LC01_B
LC01	Ecoli14	29	LC01_B
LC01	Ecoli15	301	LC01_B
LC01	Ecoli16	11	LC01_B
LC01	Ecoli17	11	LC01_B
LC01	Ecoli18	11	LC01_B
LC01	Ecoli19	301	LC01_B
LC01	Ecoli20	11	LC01_B
LC01	Ecoli21	11	LC01_B
LC01	Ecoli22	8415	LC01_B
LC01	Ecoli23	21	LC01_B
LC01	Ecoli24	8415	LC01_B
LC01	Ecoli25	8415	LC01_B
LC01	Ecoli26	11	LC01_B
LC01	Ecoli27	301	LC01_B
LC01	Ecoli28	32	LC01_B
LC01	Ecoli29	11	LC01_B
LC01	Ecoli30	8415	LC01_B
LC01	Ecoli31	11	LC01_B
LC01	Ecoli32	21	LC01_B
LC01	Ecoli33	11	LC01_B
LC01	Ecoli34	11	LC01_B
LC01	Ecoli35	404	LC01_B
LC01	Ecoli36	722	LC01_B
LC01	Ecoli37	11	LC01_B
LC01	Ecoli38	11	LC01_B
LC01	Ecoli39	17	LC01_B
LC01	Ecoli41	32	LC01_B
LC01	Ecoli42	8415	LC01_B
LC01	Ecoli43	11	LC01_B
LC01	Ecoli44	29	LC01_B
LC01	Ecoli45	11	LC01_B
LC01	Ecoli46	11	LC01_B
LC01	Ecoli47	11461	LC01_B
LC01	Ecoli48	11	LC01_B
LC01	Ecoli49	137	LC01_B
LC01	Ecoli50	333	LC01_B
LC02	Ecoli01		LC02	101	1138
LC02	Ecoli02		LC02	11	628
LC02	Ecoli03		LC02	3570	NA
LC02	Ecoli04		LC02	17	NA
LC02	Ecoli05		LC02	32	1019
LC02	Ecoli06		LC02	11	628
LC02	Ecoli07		LC02	21	481
LC02	Ecoli08		LC02	11	NA
LC02	Ecoli09		LC02	17	NA
LC02	Ecoli10		LC02	306	NA
LC02	Ecoli11		LC02	32	NA
LC02	Ecoli12		LC02	11	628
LC02	Ecoli13		LC02	21	481
LC02	Ecoli14		LC02	29	481
LC02	Ecoli15		LC02	301	917
LC02	Ecoli16		LC02	11	822
LC02	Ecoli17		LC02	11	628
LC02	Ecoli18		LC02	11	628
LC02	Ecoli19		LC02	301	917
LC02	Ecoli20		LC02	11	628
LC02	Ecoli21		LC02	11	628
LC02	Ecoli22		LC02	8415	NA
LC02	Ecoli23		LC02	21	481
LC02	Ecoli24		LC02	8415	NA
LC02	Ecoli25		LC02	8415	NA
LC02	Ecoli26		LC02	11	628
LC02	Ecoli27		LC02	301	917
LC02	Ecoli28		LC02	32	1019
LC02	Ecoli29		LC02	11	628
LC02	Ecoli30		LC02	8415	NA
LC02	Ecoli31		LC02	11	628
LC02	Ecoli32		LC02	21	481
LC02	Ecoli33		LC02	11	822
LC02	Ecoli34		LC02	11	822
LC02	Ecoli35		LC02	404	6
LC02	Ecoli36		LC02	722	788
LC02	Ecoli37		LC02	11	628
LC02	Ecoli38		LC02	11	628
LC02	Ecoli39		LC02	17	NA
LC02	Ecoli40		LC02	11	628
LC02	Ecoli41		LC02	32	1019
LC02	Ecoli42		LC02	8415	NA
LC02	Ecoli43		LC02	11	822
LC02	Ecoli44		LC02	29	NA
LC02	Ecoli45		LC02	11	628
LC02	Ecoli46		LC02	11	628
LC02	Ecoli47		LC02	11461	NA
LC02	Ecoli48		LC02	11	628
LC02	Ecoli49		LC02	137	1019
LC02	Ecoli50		LC02	333	591
LC03	Ecoli01	101	LC03
LC03	Ecoli02	11	LC03
LC03	Ecoli03	3570	LC03
LC03	Ecoli04	17	LC03
LC03	Ecoli05	32	LC03
LC03	Ecoli06	11	LC03
LC03	Ecoli07	21	LC03
LC03	Ecoli08	11	LC03
LC03	Ecoli09	17	LC03
LC03	Ecoli10	306	LC03
LC03	Ecoli11	32	LC03
LC03	Ecoli12	11	LC03
LC03	Ecoli13	21	LC03
LC03	Ecoli14	29	LC03
LC03	Ecoli15	301	LC03
LC03	Ecoli16	11	LC03
LC03	Ecoli17	11	LC03
LC03	Ecoli18	11	LC03
LC03	Ecoli19	301	LC03
LC03	Ecoli20	11	LC03
LC03	Ecoli21	11	LC03
LC03	Ecoli22	8415	LC03
LC03	Ecoli23	21	LC03
LC03	Ecoli24	8415	LC03
LC03	Ecoli25	8415	LC03
LC03	Ecoli26	11	LC03
LC03	Ecoli27	301	LC03
LC03	Ecoli28	32	LC03
LC03	Ecoli29	11	LC03
LC03	Ecoli30	8415	LC03
LC03	Ecoli31	11	LC03
LC03	Ecoli32	21	LC03
LC03	Ecoli33	11	LC03
LC03	Ecoli34	11	LC03
LC03	Ecoli35	404	LC03
LC03	Ecoli36	722	LC03
LC03	Ecoli37	11	LC03
LC03	Ecoli38	11	LC03
LC03	Ecoli39	17	LC03
LC03	Ecoli40	11	LC03
LC03	Ecoli41	32	LC03
LC03	Ecoli42	8415	LC03
LC03	Ecoli43	11	LC03
LC03	Ecoli44	29	LC03
LC03	Ecoli45	11	LC03
LC03	Ecoli46	11	LC03
LC03	Ecoli47	?	LC03
LC03	Ecoli48	11	LC03
LC03	Ecoli49	137	LC03
LC03	Ecoli50	333	LC03
LC04	Ecoli01	101	LC04
LC04	Ecoli02	11	LC04
LC04	Ecoli03	3570	LC04
LC04	Ecoli04	17	LC04
LC04	Ecoli05	32	LC04
LC04	Ecoli06	11	LC04
LC04	Ecoli07	21	LC04
LC04	Ecoli09	17	LC04
LC04	Ecoli10	306	LC04
LC04	Ecoli11	32	LC04
LC04	Ecoli12	11	LC04
LC04	Ecoli13	21	LC04
LC04	Ecoli14	29	LC04
LC04	Ecoli15	301	LC04
LC04	Ecoli16	11	LC04
LC04	Ecoli17	11	LC04
LC04	Ecoli18	11	LC04
LC04	Ecoli19	301	LC04
LC04	Ecoli21	11	LC04
LC04	Ecoli22	8415	LC04
LC04	Ecoli23	21	LC04
LC04	Ecoli24	8415	LC04
LC04	Ecoli25	8415	LC04
LC04	Ecoli26	11	LC04
LC04	Ecoli27	301	LC04
LC04	Ecoli28	32	LC04
LC04	Ecoli29	11	LC04
LC04	Ecoli30	8415	LC04
LC04	Ecoli32	21	LC04
LC04	Ecoli33	11	LC04
LC04	Ecoli34	11	LC04
LC04	Ecoli35	404	LC04
LC04	Ecoli36	722	LC04
LC04	Ecoli37	11	LC04
LC04	Ecoli38	11	LC04
LC04	Ecoli39	17	LC04
LC04	Ecoli41	32	LC04
LC04	Ecoli42	8415	LC04
LC04	Ecoli43	11	LC04
LC04	Ecoli44	29	LC04
LC04	Ecoli45	11	LC04
LC04	Ecoli46	11	LC04
LC04	Ecoli47	11461	LC04
LC04	Ecoli48	11	LC04
LC04	Ecoli49	137	LC04
LC05	Ecoli18	11	LC05
LC05	Ecoli25	8415	LC05
LC05	Ecoli48	11	LC05
LC05	Ecoli30	8415	LC05
LC05	Ecoli24	8415	LC05
LC05	Ecoli07	21	LC05
LC05	Ecoli41	32	LC05
LC05	Ecoli21	11	LC05
LC05	Ecoli47	11461	LC05
LC05	Ecoli03	3570	LC05
LC05	Ecoli19	301	LC05
LC05	Ecoli27	301	LC05
LC05	Ecoli17	11	LC05
LC05	Ecoli34	11	LC05
LC05	Ecoli29	11	LC05
LC05	Ecoli22	8415	LC05
LC05	Ecoli28	32	LC05
LC05	Ecoli36	722	LC05
LC05	Ecoli13	21	LC05
LC05	Ecoli12	11	LC05
LC05	Ecoli37	11	LC05
LC05	Ecoli33	11	LC05
LC05	Ecoli32	21	LC05
LC05	Ecoli15	301	LC05
LC05	Ecoli06	11	LC05
LC05	Ecoli42	8415	LC05
LC05	Ecoli35	404	LC05
LC05	Ecoli09	17	LC05
LC05	Ecoli01	101	LC05
LC05	Ecoli05	32	LC05
LC05	Ecoli04	17	LC05
LC05	Ecoli11	32	LC05
LC05	Ecoli49	137	LC05
LC05	Ecoli26	11	LC05
LC05	Ecoli10	306	LC05
LC05	Ecoli45	11	LC05
LC05	Ecoli02	11	LC05
LC05	Ecoli38	11	LC05
LC05	Ecoli14	29	LC05
LC05	Ecoli16	11	LC05
LC05	Ecoli39	17	LC05
LC05	Ecoli43	11	LC05
LC05	Ecoli46	11	LC05
LC05	Ecoli23	21	LC05
LC05	Ecoli44	29	LC05
LC07	Ecoli01		LC07_A		1138	101
LC07	Ecoli02		LC07_A		628	11
LC07	Ecoli03		LC07_A			3570
LC07	Ecoli04		LC07_A			17
LC07	Ecoli05		LC07_A		1019	32
LC07	Ecoli06		LC07_A		628	11
LC07	Ecoli07		LC07_A		481	21
LC07	Ecoli09		LC07_A			17
LC07	Ecoli10		LC07_A			306
LC07	Ecoli11		LC07_A			32
LC07	Ecoli12		LC07_A		628	11
LC07	Ecoli13		LC07_A		481	21
LC07	Ecoli14		LC07_A		481	29
LC07	Ecoli15		LC07_A		917	301
LC07	Ecoli16		LC07_A		822	11
LC07	Ecoli17		LC07_A		628	11
LC07	Ecoli18		LC07_A		628	11
LC07	Ecoli19		LC07_A		917	301
LC07	Ecoli20		LC07_A		628	11
LC07	Ecoli21		LC07_A		628	11
LC07	Ecoli22		LC07_A			8415
LC07	Ecoli23		LC07_A		481	21
LC07	Ecoli24		LC07_A			8415
LC07	Ecoli25		LC07_A			8415
LC07	Ecoli26		LC07_A		628	11
LC07	Ecoli27		LC07_A		917	301
LC07	Ecoli28		LC07_A		1019	32
LC07	Ecoli29		LC07_A		628	11
LC07	Ecoli30		LC07_A			8415
LC07	Ecoli31		LC07_A		628	11
LC07	Ecoli32		LC07_A		481	21
LC07	Ecoli33		LC07_A		822	11
LC07	Ecoli34		LC07_A		822	11
LC07	Ecoli35		LC07_A		6	404
LC07	Ecoli36		LC07_A		788	722
LC07	Ecoli37		LC07_A		628	11
LC07	Ecoli38		LC07_A		628	11
LC07	Ecoli39		LC07_A			17
LC07	Ecoli41		LC07_A		1019	32
LC07	Ecoli42		LC07_A			8415
LC07	Ecoli43		LC07_A		822	11
LC07	Ecoli44		LC07_A			29
LC07	Ecoli45		LC07_A		628	11
LC07	Ecoli46		LC07_A		628	11
LC07	Ecoli47		LC07_A			11461
LC07	Ecoli48		LC07_A		628	11
LC07	Ecoli49		LC07_A		1019	137
LC07	Ecoli50		LC07_A		591	333
LC07	Ecoli01	101	LC07_B
LC07	Ecoli02	11	LC07_B
LC07	Ecoli03	3570	LC07_B
LC07	Ecoli04	17	LC07_B
LC07	Ecoli05	32	LC07_B
LC07	Ecoli06	11	LC07_B
LC07	Ecoli07	21	LC07_B
LC07	Ecoli09	17	LC07_B
LC07	Ecoli10	306	LC07_B
LC07	Ecoli11	32	LC07_B
LC07	Ecoli12	11	LC07_B
LC07	Ecoli13	21	LC07_B
LC07	Ecoli14	29	LC07_B
LC07	Ecoli15	301	LC07_B
LC07	Ecoli16	11	LC07_B
LC07	Ecoli17	11	LC07_B
LC07	Ecoli18	11	LC07_B
LC07	Ecoli19	301	LC07_B
LC07	Ecoli20	11	LC07_B
LC07	Ecoli21	11	LC07_B
LC07	Ecoli22	8415	LC07_B
LC07	Ecoli23	21	LC07_B
LC07	Ecoli24	8415	LC07_B
LC07	Ecoli25	8415	LC07_B
LC07	Ecoli26	11	LC07_B
LC07	Ecoli27	301	LC07_B
LC07	Ecoli28	32	LC07_B
LC07	Ecoli29	11	LC07_B
LC07	Ecoli30	8415	LC07_B
LC07	Ecoli31	11	LC07_B
LC07	Ecoli32	21	LC07_B
LC07	Ecoli33	11	LC07_B
LC07	Ecoli34	11	LC07_B
LC07	Ecoli35	404	LC07_B
LC07	Ecoli36	722	LC07_B
LC07	Ecoli37	11	LC07_B
LC07	Ecoli38	11	LC07_B
LC07	Ecoli39	17	LC07_B
LC07	Ecoli41	32	LC07_B
LC07	Ecoli42	8415	LC07_B
LC07	Ecoli43	11	LC07_B
LC07	Ecoli44	29	LC07_B
LC07	Ecoli45	11	LC07_B
LC07	Ecoli46	11	LC07_B
LC07	Ecoli47	11461	LC07_B
LC07	Ecoli48	11	LC07_B
LC07	Ecoli49	137	LC07_B
LC07	Ecoli50	333	LC07_B
LC09	Ecoli01	101	LC09_A
LC09	Ecoli02	11	LC09_A
LC09	Ecoli03	3570	LC09_A
LC09	Ecoli04	17	LC09_A
LC09	Ecoli05	32	LC09_A
LC09	Ecoli06	11	LC09_A
LC09	Ecoli07	21	LC09_A
LC09	Ecoli09	17	LC09_A
LC09	Ecoli10	306	LC09_A
LC09	Ecoli11	32	LC09_A
LC09	Ecoli12	11	LC09_A
LC09	Ecoli13	21	LC09_A
LC09	Ecoli14	29	LC09_A
LC09	Ecoli15	301	LC09_A
LC09	Ecoli16	11	LC09_A
LC09	Ecoli17	11	LC09_A
LC09	Ecoli18	11	LC09_A
LC09	Ecoli19	301	LC09_A
LC09	Ecoli20	11	LC09_A
LC09	Ecoli21	11	LC09_A
LC09	Ecoli22	8415	LC09_A
LC09	Ecoli23	21	LC09_A
LC09	Ecoli24	8415	LC09_A
LC09	Ecoli25	8415	LC09_A
LC09	Ecoli26	11	LC09_A
LC09	Ecoli27	301	LC09_A
LC09	Ecoli28	32	LC09_A
LC09	Ecoli29	11	LC09_A
LC09	Ecoli30	8415	LC09_A
LC09	Ecoli31	11	LC09_A
LC09	Ecoli32	21	LC09_A
LC09	Ecoli33	11	LC09_A
LC09	Ecoli34	11	LC09_A
LC09	Ecoli35	404	LC09_A
LC09	Ecoli36	722	LC09_A
LC09	Ecoli37	11	LC09_A
LC09	Ecoli38	11	LC09_A
LC09	Ecoli39	17	LC09_A
LC09	Ecoli41	32	LC09_A
LC09	Ecoli42	8415	LC09_A
LC09	Ecoli43	11	LC09_A
LC09	Ecoli44	29	LC09_A
LC09	Ecoli45	11	LC09_A
LC09	Ecoli46	11	LC09_A
LC09	Ecoli47	11461	LC09_A
LC09	Ecoli48	11	LC09_A
LC09	Ecoli49	137	LC09_A
LC09	Ecoli50	333	LC09_A
LC09	Ecoli01	101	LC09_B
LC09	Ecoli02	11	LC09_B
LC09	Ecoli03	3570	LC09_B
LC09	Ecoli04	17	LC09_B
LC09	Ecoli05	32	LC09_B
LC09	Ecoli06	11	LC09_B
LC09	Ecoli07	21	LC09_B
LC09	Ecoli09	17	LC09_B
LC09	Ecoli10	306	LC09_B
LC09	Ecoli11	32	LC09_B
LC09	Ecoli12	11	LC09_B
LC09	Ecoli13	21	LC09_B
LC09	Ecoli14	29	LC09_B
LC09	Ecoli15	301	LC09_B
LC09	Ecoli16	11	LC09_B
LC09	Ecoli17	11	LC09_B
LC09	Ecoli18	11	LC09_B
LC09	Ecoli19	301	LC09_B
LC09	Ecoli20	11	LC09_B
LC09	Ecoli21	11	LC09_B
LC09	Ecoli22	8415	LC09_B
LC09	Ecoli23	21	LC09_B
LC09	Ecoli24	8415	LC09_B
LC09	Ecoli25	8415	LC09_B
LC09	Ecoli26	11	LC09_B
LC09	Ecoli27	301	LC09_B
LC09	Ecoli28	32	LC09_B
LC09	Ecoli29	11	LC09_B
LC09	Ecoli30	8415	LC09_B
LC09	Ecoli31	11	LC09_B
LC09	Ecoli32	21	LC09_B
LC09	Ecoli33	11	LC09_B
LC09	Ecoli34	11	LC09_B
LC09	Ecoli35	404	LC09_B
LC09	Ecoli36	722	LC09_B
LC09	Ecoli37	11	LC09_B
LC09	Ecoli38	11	LC09_B
LC09	Ecoli39	17	LC09_B
LC09	Ecoli41	32	LC09_B
LC09	Ecoli42	8415	LC09_B
LC09	Ecoli43	11	LC09_B
LC09	Ecoli44	29	LC09_B
LC09	Ecoli45	11	LC09_B
LC09	Ecoli46	11	LC09_B
LC09	Ecoli47	11461	LC09_B
LC09	Ecoli48	11	LC09_B
LC09	Ecoli49	137	LC09_B
LC09	Ecoli50	333	LC09_B
LC10	Ecoli01	101	LC10
LC10	Ecoli02	11	LC10
LC10	Ecoli03	3570	LC10
LC10	Ecoli04	17	LC10
LC10	Ecoli05	32	LC10
LC10	Ecoli06	11	LC10
LC10	Ecoli07	21	LC10
LC10	Ecoli09	17	LC10
LC10	Ecoli10	306	LC10
LC10	Ecoli11	32	LC10
LC10	Ecoli12	11	LC10
LC10	Ecoli13	21	LC10
LC10	Ecoli14	29	LC10
LC10	Ecoli15	301	LC10
LC10	Ecoli16	11	LC10
LC10	Ecoli17	11	LC10
LC10	Ecoli18	11	LC10
LC10	Ecoli19	301	LC10
LC10	Ecoli21	11	LC10
LC10	Ecoli22	8415	LC10
LC10	Ecoli23	21	LC10
LC10	Ecoli24	8415	LC10
LC10	Ecoli25	8415	LC10
LC10	Ecoli26	11	LC10
LC10	Ecoli27	301	LC10
LC10	Ecoli28	32	LC10
LC10	Ecoli29	11	LC10
LC10	Ecoli30	8415	LC10
LC10	Ecoli31	11	LC10
LC10	Ecoli32	21	LC10
LC10	Ecoli33	11	LC10
LC10	Ecoli34	11	LC10
LC10	Ecoli36	722	LC10
LC10	Ecoli37	11	LC10
LC10	Ecoli38	11	LC10
LC10	Ecoli39	17	LC10
LC10	Ecoli41	32	LC10
LC10	Ecoli42	8415	LC10
LC10	Ecoli43	11	LC10
LC10	Ecoli44	29	LC10
LC10	Ecoli45	11	LC10
LC10	Ecoli46	11	LC10
LC10	Ecoli47	11461	LC10
LC10	Ecoli48	11	LC10
LC10	Ecoli49	137	LC10
LC11	Ecoli01	101	LC11_A
LC11	Ecoli02	11	LC11_A
LC11	Ecoli03	3570	LC11_A
LC11	Ecoli04	17	LC11_A
LC11	Ecoli05	32	LC11_A
LC11	Ecoli06	11	LC11_A
LC11	Ecoli07	21	LC11_A
LC11	Ecoli09	17	LC11_A
LC11	Ecoli10	306	LC11_A
LC11	Ecoli11	32	LC11_A
LC11	Ecoli12	11	LC11_A
LC11	Ecoli13	21	LC11_A
LC11	Ecoli14	29	LC11_A
LC11	Ecoli15	301	LC11_A
LC11	Ecoli16	11	LC11_A
LC11	Ecoli17	11	LC11_A
LC11	Ecoli18	11	LC11_A
LC11	Ecoli19	301	LC11_A
LC11	Ecoli21	11	LC11_A
LC11	Ecoli22	8415	LC11_A
LC11	Ecoli23	21	LC11_A
LC11	Ecoli24	8415	LC11_A
LC11	Ecoli25	8415	LC11_A
LC11	Ecoli26	11	LC11_A
LC11	Ecoli27	301	LC11_A
LC11	Ecoli28	32	LC11_A
LC11	Ecoli29	11	LC11_A
LC11	Ecoli30	8415	LC11_A
LC11	Ecoli32	21	LC11_A
LC11	Ecoli33	11	LC11_A
LC11	Ecoli34	11	LC11_A
LC11	Ecoli35	404	LC11_A
LC11	Ecoli36	722	LC11_A
LC11	Ecoli37	11	LC11_A
LC11	Ecoli38	11	LC11_A
LC11	Ecoli39	17	LC11_A
LC11	Ecoli41	32	LC11_A
LC11	Ecoli42	8415	LC11_A
LC11	Ecoli43	11	LC11_A
LC11	Ecoli44	29	LC11_A
LC11	Ecoli45	11	LC11_A
LC11	Ecoli46	11	LC11_A
LC11	Ecoli47	11461	LC11_A
LC11	Ecoli48	11	LC11_A
LC11	Ecoli49	137	LC11_A
LC11	Ecoli01	101	LC11_B
LC11	Ecoli02	11	LC11_B
LC11	Ecoli03	3570	LC11_B
LC11	Ecoli04	17	LC11_B
LC11	Ecoli05	32	LC11_B
LC11	Ecoli06	11	LC11_B
LC11	Ecoli07	21	LC11_B
LC11	Ecoli09	17	LC11_B
LC11	Ecoli10	306	LC11_B
LC11	Ecoli11	32	LC11_B
LC11	Ecoli12	11	LC11_B
LC11	Ecoli13	21	LC11_B
LC11	Ecoli14	29	LC11_B
LC11	Ecoli15	301	LC11_B
LC11	Ecoli16	11	LC11_B
LC11	Ecoli17	11	LC11_B
LC11	Ecoli18	11	LC11_B
LC11	Ecoli19	301	LC11_B
LC11	Ecoli21	11	LC11_B
LC11	Ecoli22	8415	LC11_B
LC11	Ecoli23	21	LC11_B
LC11	Ecoli24	8415	LC11_B
LC11	Ecoli25	8415	LC11_B
LC11	Ecoli26	11	LC11_B
LC11	Ecoli27	301	LC11_B
LC11	Ecoli28	32	LC11_B
LC11	Ecoli29	11	LC11_B
LC11	Ecoli30	8415	LC11_B
LC11	Ecoli32	21	LC11_B
LC11	Ecoli33	11	LC11_B
LC11	Ecoli34	11	LC11_B
LC11	Ecoli35	404	LC11_B
LC11	Ecoli36	722	LC11_B
LC11	Ecoli37	11	LC11_B
LC11	Ecoli38	11	LC11_B
LC11	Ecoli39	17	LC11_B
LC11	Ecoli41	32	LC11_B
LC11	Ecoli42	8415	LC11_B
LC11	Ecoli43	11	LC11_B
LC11	Ecoli44	29	LC11_B
LC11	Ecoli45	11	LC11_B
LC11	Ecoli46	11	LC11_B
LC11	Ecoli47	11461	LC11_B
LC11	Ecoli48	11	LC11_B
LC11	Ecoli49	137	LC11_B
LC12	Ecoli01	101	LC12
LC12	Ecoli02	11	LC12
LC12	Ecoli03	3570	LC12
LC12	Ecoli04	17	LC12
LC12	Ecoli05	32	LC12
LC12	Ecoli06	11	LC12
LC12	Ecoli07	21	LC12
LC12	Ecoli08	11	LC12
LC12	Ecoli09	17	LC12
LC12	Ecoli10	306	LC12
LC12	Ecoli11	32	LC12
LC12	Ecoli12	11	LC12
LC12	Ecoli13	21	LC12
LC12	Ecoli14	29	LC12
LC12	Ecoli15	301	LC12
LC12	Ecoli16	11	LC12
LC12	Ecoli17	11	LC12
LC12	Ecoli18	11	LC12
LC12	Ecoli19	301	LC12
LC12	Ecoli20	11	LC12
LC12	Ecoli21	11	LC12
LC12	Ecoli22	8415	LC12
LC12	Ecoli23	21	LC12
LC12	Ecoli24	8415	LC12
LC12	Ecoli25	8415	LC12
LC12	Ecoli26	11	LC12
LC12	Ecoli27	301	LC12
LC12	Ecoli28	32	LC12
LC12	Ecoli29	11	LC12
LC12	Ecoli30	8415	LC12
LC12	Ecoli31	11	LC12
LC12	Ecoli32	21	LC12
LC12	Ecoli33	11	LC12
LC12	Ecoli34	11	LC12
LC12	Ecoli35	404	LC12
LC12	Ecoli36	722	LC12
LC12	Ecoli37	11	LC12
LC12	Ecoli38	11	LC12
LC12	Ecoli39	17	LC12
LC12	Ecoli40	11	LC12
LC12	Ecoli41	32	LC12
LC12	Ecoli42	8415	LC12
LC12	Ecoli43	11	LC12
LC12	Ecoli44	29	LC12
LC12	Ecoli45	11	LC12
LC12	Ecoli46	11	LC12
LC12	Ecoli47	11461	LC12
LC12	Ecoli48	11	LC12
LC12	Ecoli49	137	LC12
LC12	Ecoli50	333	LC12
LC15	Ecoli01	101	LC15_A
LC15	Ecoli02	11	LC15_A
LC15	Ecoli03	3570	LC15_A
LC15	Ecoli04	17	LC15_A
LC15	Ecoli05	32	LC15_A
LC15	Ecoli06	11	LC15_A
LC15	Ecoli07	21	LC15_A
LC15	Ecoli08	11	LC15_A
LC15	Ecoli09	17	LC15_A
LC15	Ecoli10	306	LC15_A
LC15	Ecoli11	32	LC15_A
LC15	Ecoli12	11	LC15_A
LC15	Ecoli13	21	LC15_A
LC15	Ecoli14	29	LC15_A
LC15	Ecoli15	301	LC15_A
LC15	Ecoli16	11	LC15_A
LC15	Ecoli17	11	LC15_A
LC15	Ecoli18	11	LC15_A
LC15	Ecoli19	301	LC15_A
LC15	Ecoli20	11	LC15_A
LC15	Ecoli21	11	LC15_A
LC15	Ecoli22	8415	LC15_A
LC15	Ecoli23	21	LC15_A
LC15	Ecoli24	8415	LC15_A
LC15	Ecoli25	8415	LC15_A
LC15	Ecoli26	11	LC15_A
LC15	Ecoli27	301	LC15_A
LC15	Ecoli28	32	LC15_A
LC15	Ecoli29	11	LC15_A
LC15	Ecoli30	8415	LC15_A
LC15	Ecoli31	11	LC15_A
LC15	Ecoli32	21	LC15_A
LC15	Ecoli33	11	LC15_A
LC15	Ecoli34	11	LC15_A
LC15	Ecoli35	404	LC15_A
LC15	Ecoli36	722	LC15_A
LC15	Ecoli37	11	LC15_A
LC15	Ecoli38	11	LC15_A
LC15	Ecoli39	17	LC15_A
LC15	Ecoli40	11	LC15_A
LC15	Ecoli41	32	LC15_A
LC15	Ecoli42	8415	LC15_A
LC15	Ecoli43	11	LC15_A
LC15	Ecoli44	29	LC15_A
LC15	Ecoli45	11	LC15_A
LC15	Ecoli46	11	LC15_A
LC15	Ecoli47	11461	LC15_A
LC15	Ecoli48	11	LC15_A
LC15	Ecoli49	137	LC15_A
LC15	Ecoli50	333	LC15_A
LC15	Ecoli01	101	LC15_B
LC15	Ecoli02	11	LC15_B
LC15	Ecoli03	3570	LC15_B
LC15	Ecoli04	17	LC15_B
LC15	Ecoli05	32	LC15_B
LC15	Ecoli06	11	LC15_B
LC15	Ecoli07	21	LC15_B
LC15	Ecoli08	11	LC15_B
LC15	Ecoli09	17	LC15_B
LC15	Ecoli10	306	LC15_B
LC15	Ecoli11	32	LC15_B
LC15	Ecoli12	11	LC15_B
LC15	Ecoli13	21	LC15_B
LC15	Ecoli14	29	LC15_B
LC15	Ecoli15	301	LC15_B
LC15	Ecoli16	11	LC15_B
LC15	Ecoli17	11	LC15_B
LC15	Ecoli18	11	LC15_B
LC15	Ecoli19	301	LC15_B
LC15	Ecoli20	11	LC15_B
LC15	Ecoli21	11	LC15_B
LC15	Ecoli22	8415	LC15_B
LC15	Ecoli23	21	LC15_B
LC15	Ecoli24	8415	LC15_B
LC15	Ecoli25	8415	LC15_B
LC15	Ecoli26	11	LC15_B
LC15	Ecoli27	301	LC15_B
LC15	Ecoli28	32	LC15_B
LC15	Ecoli29	11	LC15_B
LC15	Ecoli30	8415	LC15_B
LC15	Ecoli31	11	LC15_B
LC15	Ecoli32	21	LC15_B
LC15	Ecoli33	11	LC15_B
LC15	Ecoli34	11	LC15_B
LC15	Ecoli35	404	LC15_B
LC15	Ecoli36	722	LC15_B
LC15	Ecoli37	11	LC15_B
LC15	Ecoli38	11	LC15_B
LC15	Ecoli39	17	LC15_B
LC15	Ecoli40	11	LC15_B
LC15	Ecoli41	32	LC15_B
LC15	Ecoli42	8415	LC15_B
LC15	Ecoli43	11	LC15_B
LC15	Ecoli44	29	LC15_B
LC15	Ecoli45	11	LC15_B
LC15	Ecoli46	11	LC15_B
LC15	Ecoli47	11461	LC15_B
LC15	Ecoli48	11	LC15_B
LC15	Ecoli49	137	LC15_B
LC15	Ecoli50	333	LC15_B
LC15	Ecoli01	101	LC15_C
LC15	Ecoli02	11	LC15_C
LC15	Ecoli03	3570	LC15_C
LC15	Ecoli04	17	LC15_C
LC15	Ecoli05	32	LC15_C
LC15	Ecoli06	11	LC15_C
LC15	Ecoli07	21	LC15_C
LC15	Ecoli08	11	LC15_C
LC15	Ecoli09	17	LC15_C
LC15	Ecoli10	306	LC15_C
LC15	Ecoli11	32	LC15_C
LC15	Ecoli12	11	LC15_C
LC15	Ecoli13	21	LC15_C
LC15	Ecoli14	29	LC15_C
LC15	Ecoli15	301	LC15_C
LC15	Ecoli16	11	LC15_C
LC15	Ecoli17	11	LC15_C
LC15	Ecoli18	11	LC15_C
LC15	Ecoli19	301	LC15_C
LC15	Ecoli20	11	LC15_C
LC15	Ecoli21	11	LC15_C
LC15	Ecoli22	8415	LC15_C
LC15	Ecoli23	21	LC15_C
LC15	Ecoli24	8415	LC15_C
LC15	Ecoli25	8415	LC15_C
LC15	Ecoli26	11	LC15_C
LC15	Ecoli27	301	LC15_C
LC15	Ecoli28	32	LC15_C
LC15	Ecoli29	11	LC15_C
LC15	Ecoli30	8415	LC15_C
LC15	Ecoli31	11	LC15_C
LC15	Ecoli32	21	LC15_C
LC15	Ecoli33	11	LC15_C
LC15	Ecoli34	11	LC15_C
LC15	Ecoli35	404	LC15_C
LC15	Ecoli36	722	LC15_C
LC15	Ecoli37	11	LC15_C
LC15	Ecoli38	11	LC15_C
LC15	Ecoli39	17	LC15_C
LC15	Ecoli40	11	LC15_C
LC15	Ecoli41	32	LC15_C
LC15	Ecoli42	8415	LC15_C
LC15	Ecoli43	11	LC15_C
LC15	Ecoli44	29	LC15_C
LC15	Ecoli45	11	LC15_C
LC15	Ecoli46	11	LC15_C
LC15	Ecoli47	11461	LC15_C
LC15	Ecoli48	11	LC15_C
LC15	Ecoli49	137	LC15_C
LC15	Ecoli50	333	LC15_C
LC15	Ecoli01	101	LC15_D
LC15	Ecoli02	11	LC15_D
LC15	Ecoli03	3570	LC15_D
LC15	Ecoli04	17	LC15_D
LC15	Ecoli05	32	LC15_D
LC15	Ecoli06	11	LC15_D
LC15	Ecoli07	21	LC15_D
LC15	Ecoli08	11	LC15_D
LC15	Ecoli09	17	LC15_D
LC15	Ecoli10	306	LC15_D
LC15	Ecoli11	32	LC15_D
LC15	Ecoli12	11	LC15_D
LC15	Ecoli13	21	LC15_D
LC15	Ecoli14	29	LC15_D
LC15	Ecoli15	301	LC15_D
LC15	Ecoli16	11	LC15_D
LC15	Ecoli17	11	LC15_D
LC15	Ecoli18	11	LC15_D
LC15	Ecoli19	301	LC15_D
LC15	Ecoli20	11	LC15_D
LC15	Ecoli21	11	LC15_D
LC15	Ecoli22	8415	LC15_D
LC15	Ecoli23	21	LC15_D
LC15	Ecoli24	8415	LC15_D
LC15	Ecoli25	8415	LC15_D
LC15	Ecoli26	11	LC15_D
LC15	Ecoli27	301	LC15_D
LC15	Ecoli28	32	LC15_D
LC15	Ecoli29	11	LC15_D
LC15	Ecoli30	8415	LC15_D
LC15	Ecoli31	11	LC15_D
LC15	Ecoli32	21	LC15_D
LC15	Ecoli33	11	LC15_D
LC15	Ecoli34	11	LC15_D
LC15	Ecoli35	404	LC15_D
LC15	Ecoli36	722	LC15_D
LC15	Ecoli37	11	LC15_D
LC15	Ecoli38	11	LC15_D
LC15	Ecoli39	17	LC15_D
LC15	Ecoli40	11	LC15_D
LC15	Ecoli41	32	LC15_D
LC15	Ecoli42	8415	LC15_D
LC15	Ecoli43	11	LC15_D
LC15	Ecoli44	29	LC15_D
LC15	Ecoli45	11	LC15_D
LC15	Ecoli46	11	LC15_D
LC15	Ecoli47	11461	LC15_D
LC15	Ecoli48	11	LC15_D
LC15	Ecoli49	137	LC15_D
LC15	Ecoli50	333	LC15_D
LC17	Ecoli01	101	LC17
LC17	Ecoli02	11	LC17
LC17	Ecoli03	3570	LC17
LC17	Ecoli04	17	LC17
LC17	Ecoli05	32	LC17
LC17	Ecoli06	11	LC17
LC17	Ecoli07	21	LC17
LC17	Ecoli08	11	LC17
LC17	Ecoli09	17	LC17
LC17	Ecoli10	306	LC17
LC17	Ecoli11	32	LC17
LC17	Ecoli12	11	LC17
LC17	Ecoli13	21	LC17
LC17	Ecoli14	29	LC17
LC17	Ecoli15	301	LC17
LC17	Ecoli16	11	LC17
LC17	Ecoli17	11	LC17
LC17	Ecoli18	11	LC17
LC17	Ecoli19	301	LC17
LC17	Ecoli20	11	LC17
LC17	Ecoli21	11	LC17
LC17	Ecoli22	8415	LC17
LC17	Ecoli23	21	LC17
LC17	Ecoli24	8415	LC17
LC17	Ecoli25	8415	LC17
LC17	Ecoli26	11	LC17
LC17	Ecoli27	301	LC17
LC17	Ecoli28	32	LC17
LC17	Ecoli29	11	LC17
LC17	Ecoli30	8415	LC17
LC17	Ecoli31	11	LC17
LC17	Ecoli32	21	LC17
LC17	Ecoli33	11	LC17
LC17	Ecoli34	11	LC17
LC17	Ecoli35	404	LC17
LC17	Ecoli36	722	LC17
LC17	Ecoli37	11	LC17
LC17	Ecoli38	11	LC17
LC17	Ecoli39	17	LC17
LC17	Ecoli40	11	LC17
LC17	Ecoli41	32	LC17
LC17	Ecoli42	8415	LC17
LC17	Ecoli43	11	LC17
LC17	Ecoli44	29	LC17
LC17	Ecoli45	11	LC17
LC17	Ecoli46	11	LC17
LC17	Ecoli47	11461	LC17
LC17	Ecoli48	11	LC17
LC17	Ecoli49	137	LC17
LC17	Ecoli50	333	LC17

## Sheet: Lmono
Lab	Isolate	Sequence type (ST)	Lab Code (including approaches)
LC01	List02	121	LC01_A
LC01	List06	9	LC01_A
LC01	List08	121	LC01_A
LC01	List10	121	LC01_A
LC01	List11	121	LC01_A
LC01	List13	121	LC01_A
LC01	List14	121	LC01_A
LC01	List15	121	LC01_A
LC01	List16	121	LC01_A
LC01	List17	121	LC01_A
LC01	List18	121	LC01_A
LC01	List19	121	LC01_A
LC01	List20	121	LC01_A
LC01	List21	121	LC01_A
LC01	List22	121	LC01_A
LC01	List24	121	LC01_A
LC01	List25	121	LC01_A
LC01	List26	5	LC01_A
LC01	List27	121	LC01_A
LC01	List28		LC01_A
LC01	List29	121	LC01_A
LC01	List30	121	LC01_A
LC01	List31	121	LC01_A
LC01	List32	121	LC01_A
LC01	List33	5	LC01_A
LC01	List34	121	LC01_A
LC01	List35	5	LC01_A
LC01	List36	5	LC01_A
LC01	List37	5	LC01_A
LC01	List38	121	LC01_A
LC01	List39	121	LC01_A
LC01	List40	121	LC01_A
LC01	List41	121	LC01_A
LC01	List42	5	LC01_A
LC01	List43	121	LC01_A
LC01	List44	5	LC01_A
LC01	List45	5	LC01_A
LC01	List46	5	LC01_A
LC01	List47	5	LC01_A
LC01	List48	9	LC01_A
LC01	List49	5	LC01_A
LC01	List50	5	LC01_A
LC01	List01	3	LC01_B
LC01	List02	121	LC01_B
LC01	List03		LC01_B
LC01	List04	9	LC01_B
LC01	List05	9	LC01_B
LC01	List06	9	LC01_B
LC01	List07	9	LC01_B
LC01	List08	121	LC01_B
LC01	List09	121	LC01_B
LC01	List10	121	LC01_B
LC01	List11	121	LC01_B
LC01	List12	121	LC01_B
LC01	List13	121	LC01_B
LC01	List14	121	LC01_B
LC01	List15	121	LC01_B
LC01	List16	121	LC01_B
LC01	List17	121	LC01_B
LC01	List18	121	LC01_B
LC01	List19	121	LC01_B
LC01	List20	121	LC01_B
LC01	List21	121	LC01_B
LC01	List22	121	LC01_B
LC01	List23		LC01_B
LC01	List24	121	LC01_B
LC01	List25	121	LC01_B
LC01	List26	5	LC01_B
LC01	List27	121	LC01_B
LC01	List28	121	LC01_B
LC01	List29	121	LC01_B
LC01	List30	121	LC01_B
LC01	List31		LC01_B
LC01	List32	121	LC01_B
LC01	List33	5	LC01_B
LC01	List34	121	LC01_B
LC01	List35	5	LC01_B
LC01	List36	5	LC01_B
LC01	List37	5	LC01_B
LC01	List38	121	LC01_B
LC01	List39	121	LC01_B
LC01	List40	121	LC01_B
LC01	List41	121	LC01_B
LC01	List42	5	LC01_B
LC01	List43	121	LC01_B
LC01	List44	5	LC01_B
LC01	List45	5	LC01_B
LC01	List46	5	LC01_B
LC01	List47	5	LC01_B
LC01	List48	9	LC01_B
LC01	List49	5	LC01_B
LC01	List50	5	LC01_B
LC02	List01	3	LC02_A
LC02	List02	121	LC02_A
LC02	List03	NA	LC02_A
LC02	List04	9	LC02_A
LC02	List05	NA	LC02_A
LC02	List06	9	LC02_A
LC02	List07	9	LC02_A
LC02	List08	121	LC02_A
LC02	List09	121	LC02_A
LC02	List10	121	LC02_A
LC02	List11	121	LC02_A
LC02	List12	121	LC02_A
LC02	List13	121	LC02_A
LC02	List14	121	LC02_A
LC02	List15	121	LC02_A
LC02	List16	121	LC02_A
LC02	List17	121	LC02_A
LC02	List18	121	LC02_A
LC02	List19	121	LC02_A
LC02	List20	121	LC02_A
LC02	List21	121	LC02_A
LC02	List22	121	LC02_A
LC02	List23	121	LC02_A
LC02	List24	121	LC02_A
LC02	List25	121	LC02_A
LC02	List26	5	LC02_A
LC02	List27	121	LC02_A
LC02	List28	121	LC02_A
LC02	List29	121	LC02_A
LC02	List30	121	LC02_A
LC02	List31	121	LC02_A
LC02	List32	121	LC02_A
LC02	List33	5	LC02_A
LC02	List34	121	LC02_A
LC02	List35	5	LC02_A
LC02	List36	5	LC02_A
LC02	List37	5	LC02_A
LC02	List38	121	LC02_A
LC02	List39	121	LC02_A
LC02	List40	121	LC02_A
LC02	List41	121	LC02_A
LC02	List42	5	LC02_A
LC02	List43	121	LC02_A
LC02	List44	5	LC02_A
LC02	List45	5	LC02_A
LC02	List46	5	LC02_A
LC02	List47	5	LC02_A
LC02	List48	9	LC02_A
LC02	List49	5	LC02_A
LC02	List50	5	LC02_A
LC02	List01	3	LC02_B
LC02	List02	121	LC02_B
LC02	List03	-	LC02_B
LC02	List04	9	LC02_B
LC02	List05	9	LC02_B
LC02	List06	9	LC02_B
LC02	List07	9	LC02_B
LC02	List08	121	LC02_B
LC02	List09	121	LC02_B
LC02	List10	121	LC02_B
LC02	List11	121	LC02_B
LC02	List12	121	LC02_B
LC02	List13	121	LC02_B
LC02	List14	121	LC02_B
LC02	List15	121	LC02_B
LC02	List16	121	LC02_B
LC02	List17	121	LC02_B
LC02	List18	121	LC02_B
LC02	List19	121	LC02_B
LC02	List20	121	LC02_B
LC02	List21	121	LC02_B
LC02	List22	121	LC02_B
LC02	List23	121	LC02_B
LC02	List24	121	LC02_B
LC02	List25	121	LC02_B
LC02	List26	5	LC02_B
LC02	List27	121	LC02_B
LC02	List28	121	LC02_B
LC02	List29	121	LC02_B
LC02	List30	121	LC02_B
LC02	List31	121	LC02_B
LC02	List32	121	LC02_B
LC02	List33	5	LC02_B
LC02	List34	121	LC02_B
LC02	List35	5	LC02_B
LC02	List36	5	LC02_B
LC02	List37	5	LC02_B
LC02	List38	121	LC02_B
LC02	List39	121	LC02_B
LC02	List40	121	LC02_B
LC02	List41	121	LC02_B
LC02	List42	5	LC02_B
LC02	List43	121	LC02_B
LC02	List44	5	LC02_B
LC02	List45	5	LC02_B
LC02	List46	5	LC02_B
LC02	List47	5	LC02_B
LC02	List48	9	LC02_B
LC02	List49	5	LC02_B
LC02	List50	5	LC02_B
LC03	List01	3	LC03
LC03	List02	121	LC03
LC03	List03		LC03
LC03	List04	9	LC03
LC03	List05	9	LC03
LC03	List06	9	LC03
LC03	List07	9	LC03
LC03	List08	121	LC03
LC03	List09	121	LC03
LC03	List10	121	LC03
LC03	List11	121	LC03
LC03	List12	121	LC03
LC03	List13	121	LC03
LC03	List14	121	LC03
LC03	List15	121	LC03
LC03	List16	121	LC03
LC03	List17	121	LC03
LC03	List18	121	LC03
LC03	List19	121	LC03
LC03	List20	121	LC03
LC03	List21	121	LC03
LC03	List22	121	LC03
LC03	List23	121	LC03
LC03	List24	121	LC03
LC03	List25	121	LC03
LC03	List26	5	LC03
LC03	List27	121	LC03
LC03	List28	121	LC03
LC03	List29	121	LC03
LC03	List30	121	LC03
LC03	List31	121	LC03
LC03	List32	121	LC03
LC03	List33	5	LC03
LC03	List34	121	LC03
LC03	List35	5	LC03
LC03	List36	121	LC03
LC03	List37	121	LC03
LC03	List38	121	LC03
LC03	List39	121	LC03
LC03	List40	121	LC03
LC03	List41	121	LC03
LC03	List42	5	LC03
LC03	List43	121	LC03
LC03	List44	5	LC03
LC03	List45	5	LC03
LC03	List46	5	LC03
LC03	List47	5	LC03
LC03	List48	9	LC03
LC03	List49	5	LC03
LC03	List50	5	LC03
LC04	List01	3	LC04
LC04	List02	121	LC04
LC04	List06	9	LC04
LC04	List08	121	LC04
LC04	List10	121	LC04
LC04	List11	121	LC04
LC04	List13	121	LC04
LC04	List14	121	LC04
LC04	List15	121	LC04
LC04	List16	121	LC04
LC04	List17	121	LC04
LC04	List18	121	LC04
LC04	List19	121	LC04
LC04	List20	121	LC04
LC04	List21	121	LC04
LC04	List22	121	LC04
LC04	List24	121	LC04
LC04	List25	121	LC04
LC04	List26	5	LC04
LC04	List27	121	LC04
LC04	List28	121	LC04
LC04	List29	121	LC04
LC04	List30	121	LC04
LC04	List31	121	LC04
LC04	List32	121	LC04
LC04	List33	5	LC04
LC04	List34	121	LC04
LC04	List35	5	LC04
LC04	List36	5	LC04
LC04	List38	121	LC04
LC04	List39	121	LC04
LC04	List40	121	LC04
LC04	List41	121	LC04
LC04	List42	5	LC04
LC04	List43	121	LC04
LC04	List44	5	LC04
LC04	List45	5	LC04
LC04	List46	5	LC04
LC04	List47	5	LC04
LC04	List48	5	LC04
LC04	List50	5	LC04
LC05	List32	121	LC05
LC05	List36	5	LC05
LC05	List29	121	LC05
LC05	List41	121	LC05
LC05	List37	5	LC05
LC05	List26	5	LC05
LC05	List38	121	LC05
LC05	List22	121	LC05
LC05	List49	5	LC05
LC05	List16	121	LC05
LC05	List21	121	LC05
LC05	List39	121	LC05
LC05	List06	9	LC05
LC05	List18	121	LC05
LC05	List28	-	LC05
LC05	List19	121	LC05
LC05	List42	5	LC05
LC05	List48	9	LC05
LC05	List17	121	LC05
LC05	List33	5	LC05
LC05	List47	5	LC05
LC05	List31	121	LC05
LC05	List27	121	LC05
LC05	List13	121	LC05
LC05	List15	121	LC05
LC05	List08	121	LC05
LC05	List14	121	LC05
LC05	List11	121	LC05
LC05	List44	5	LC05
LC05	List40	121	LC05
LC05	List46	5	LC05
LC05	List30	121	LC05
LC05	List34	121	LC05
LC05	List10	121	LC05
LC05	List24	121	LC05
LC05	List35	5	LC05
LC05	List02	121	LC05
LC05	List25	121	LC05
LC05	List20	121	LC05
LC05	List43	121	LC05
LC05	List45	5	LC05
LC05	List50	5	LC05
LC05	List01	3	LC05
LC07	List01	3	LC07_A
LC07	List02	121	LC07_A
LC07	List04	9	LC07_A
LC07	List05	9	LC07_A
LC07	List06	9	LC07_A
LC07	List07	9	LC07_A
LC07	List08	121	LC07_A
LC07	List09	121	LC07_A
LC07	List10	121	LC07_A
LC07	List11	121	LC07_A
LC07	List12	121	LC07_A
LC07	List13	121	LC07_A
LC07	List14	121	LC07_A
LC07	List15	121	LC07_A
LC07	List16	121	LC07_A
LC07	List17	121	LC07_A
LC07	List18	121	LC07_A
LC07	List19	121	LC07_A
LC07	List20	121	LC07_A
LC07	List21	121	LC07_A
LC07	List22	121	LC07_A
LC07	List23	121	LC07_A
LC07	List24	121	LC07_A
LC07	List25	121	LC07_A
LC07	List26	5	LC07_A
LC07	List27	121	LC07_A
LC07	List28	121	LC07_A
LC07	List29	121	LC07_A
LC07	List30	121	LC07_A
LC07	List31	121	LC07_A
LC07	List32	121	LC07_A
LC07	List33	5	LC07_A
LC07	List34	121	LC07_A
LC07	List35	5	LC07_A
LC07	List36	5	LC07_A
LC07	List37	5	LC07_A
LC07	List38	121	LC07_A
LC07	List39	121	LC07_A
LC07	List40	121	LC07_A
LC07	List41	121	LC07_A
LC07	List42	5	LC07_A
LC07	List43	121	LC07_A
LC07	List44	5	LC07_A
LC07	List45	5	LC07_A
LC07	List46	5	LC07_A
LC07	List47	5	LC07_A
LC07	List48	9	LC07_A
LC07	List49	5	LC07_A
LC07	List50	5	LC07_A
LC07	List01	3	LC07_B
LC07	List02	121	LC07_B
LC07	List04	9	LC07_B
LC07	List05	9	LC07_B
LC07	List06	9	LC07_B
LC07	List07		LC07_B
LC07	List08	121	LC07_B
LC07	List09	121	LC07_B
LC07	List10	121	LC07_B
LC07	List11	121	LC07_B
LC07	List12	121	LC07_B
LC07	List13	121	LC07_B
LC07	List14	121	LC07_B
LC07	List15	121	LC07_B
LC07	List16	121	LC07_B
LC07	List17	121	LC07_B
LC07	List18	121	LC07_B
LC07	List19	121	LC07_B
LC07	List20	121	LC07_B
LC07	List21	121	LC07_B
LC07	List22	121	LC07_B
LC07	List23	121	LC07_B
LC07	List24	121	LC07_B
LC07	List25	121	LC07_B
LC07	List26	5	LC07_B
LC07	List27	121	LC07_B
LC07	List28		LC07_B
LC07	List29	121	LC07_B
LC07	List30	121	LC07_B
LC07	List31	121	LC07_B
LC07	List32	121	LC07_B
LC07	List33	5	LC07_B
LC07	List34	121	LC07_B
LC07	List35	5	LC07_B
LC07	List36	5	LC07_B
LC07	List37	5	LC07_B
LC07	List38	121	LC07_B
LC07	List39	121	LC07_B
LC07	List40	121	LC07_B
LC07	List41	121	LC07_B
LC07	List42	5	LC07_B
LC07	List43	121	LC07_B
LC07	List44	5	LC07_B
LC07	List45	5	LC07_B
LC07	List46	5	LC07_B
LC07	List47	5	LC07_B
LC07	List48	9	LC07_B
LC07	List49	5	LC07_B
LC07	List50	5	LC07_B
LC09	List01	3	LC09_A
LC09	List02	121	LC09_A
LC09	List04	9	LC09_A
LC09	List05	9	LC09_A
LC09	List06	9	LC09_A
LC09	List07	9	LC09_A
LC09	List08	121	LC09_A
LC09	List09	121	LC09_A
LC09	List10	121	LC09_A
LC09	List11	121	LC09_A
LC09	List12	121	LC09_A
LC09	List13	121	LC09_A
LC09	List14	121	LC09_A
LC09	List15	121	LC09_A
LC09	List16	121	LC09_A
LC09	List17	121	LC09_A
LC09	List18	121	LC09_A
LC09	List19	121	LC09_A
LC09	List20	121	LC09_A
LC09	List21	121	LC09_A
LC09	List22	121	LC09_A
LC09	List23	121	LC09_A
LC09	List24	121	LC09_A
LC09	List25	121	LC09_A
LC09	List26	5	LC09_A
LC09	List27	121	LC09_A
LC09	List28	121	LC09_A
LC09	List29	121	LC09_A
LC09	List30	121	LC09_A
LC09	List31	121	LC09_A
LC09	List32	121	LC09_A
LC09	List33	5	LC09_A
LC09	List34	121	LC09_A
LC09	List35	5	LC09_A
LC09	List36	5	LC09_A
LC09	List37	5	LC09_A
LC09	List38	121	LC09_A
LC09	List39	121	LC09_A
LC09	List40	121	LC09_A
LC09	List41	121	LC09_A
LC09	List42	5	LC09_A
LC09	List43	121	LC09_A
LC09	List44	5	LC09_A
LC09	List45	5	LC09_A
LC09	List46	5	LC09_A
LC09	List47	5	LC09_A
LC09	List48	9	LC09_A
LC09	List49	5	LC09_A
LC09	List50	5	LC09_A
LC09	List01	3	LC09_B
LC09	List02	121	LC09_B
LC09	List04	9	LC09_B
LC09	List05	9	LC09_B
LC09	List06	9	LC09_B
LC09	List07	9	LC09_B
LC09	List08	121	LC09_B
LC09	List09	121	LC09_B
LC09	List10	121	LC09_B
LC09	List11	121	LC09_B
LC09	List12	121	LC09_B
LC09	List13	121	LC09_B
LC09	List14	121	LC09_B
LC09	List15	121	LC09_B
LC09	List16	121	LC09_B
LC09	List17	121	LC09_B
LC09	List18	121	LC09_B
LC09	List19	121	LC09_B
LC09	List20	121	LC09_B
LC09	List21	121	LC09_B
LC09	List22	121	LC09_B
LC09	List24	121	LC09_B
LC09	List25	121	LC09_B
LC09	List26	5	LC09_B
LC09	List27	121	LC09_B
LC09	List28	121	LC09_B
LC09	List29	121	LC09_B
LC09	List30	121	LC09_B
LC09	List31	121	LC09_B
LC09	List32	121	LC09_B
LC09	List33	5	LC09_B
LC09	List34	121	LC09_B
LC09	List35	5	LC09_B
LC09	List36	5	LC09_B
LC09	List37	5	LC09_B
LC09	List38	121	LC09_B
LC09	List39	121	LC09_B
LC09	List40	121	LC09_B
LC09	List41	121	LC09_B
LC09	List42	5	LC09_B
LC09	List43	121	LC09_B
LC09	List44	5	LC09_B
LC09	List45	5	LC09_B
LC09	List46	5	LC09_B
LC09	List47	5	LC09_B
LC09	List48	9	LC09_B
LC09	List49	5	LC09_B
LC09	List50	5	LC09_B
LC10	List01	3	LC10
LC10	List02	121	LC10
LC10	List04	9	LC10
LC10	List05	9	LC10
LC10	List06	9	LC10
LC10	List07	9	LC10
LC10	List08	121	LC10
LC10	List09	121	LC10
LC10	List10	121	LC10
LC10	List11	121	LC10
LC10	List12	121	LC10
LC10	List13	121	LC10
LC10	List14	121	LC10
LC10	List15	121	LC10
LC10	List16	121	LC10
LC10	List17	121	LC10
LC10	List18	121	LC10
LC10	List19	121	LC10
LC10	List20	121	LC10
LC10	List21	121	LC10
LC10	List22	121	LC10
LC10	List23	121	LC10
LC10	List24	121	LC10
LC10	List25	121	LC10
LC10	List26	5	LC10
LC10	List27	121	LC10
LC10	List28	121	LC10
LC10	List29	121	LC10
LC10	List30	121	LC10
LC10	List31	121	LC10
LC10	List32	121	LC10
LC10	List33	5	LC10
LC10	List34	121	LC10
LC10	List35	5	LC10
LC10	List36	5	LC10
LC10	List37	5	LC10
LC10	List38	121	LC10
LC10	List39	121	LC10
LC10	List40	121	LC10
LC10	List41	121	LC10
LC10	List42	5	LC10
LC10	List43	121	LC10
LC10	List44	5	LC10
LC10	List45	5	LC10
LC10	List46	5	LC10
LC10	List47	5	LC10
LC10	List48	9	LC10
LC10	List49	5	LC10
LC10	List50	5	LC10
LC11	List02	121	LC11_A
LC11	List06	9	LC11_A
LC11	List08	121	LC11_A
LC11	List10	121	LC11_A
LC11	List11	121	LC11_A
LC11	List13	121	LC11_A
LC11	List14	121	LC11_A
LC11	List15	121	LC11_A
LC11	List16	121	LC11_A
LC11	List17	121	LC11_A
LC11	List18	121	LC11_A
LC11	List19	121	LC11_A
LC11	List20	121	LC11_A
LC11	List21	121	LC11_A
LC11	List22	121	LC11_A
LC11	List24	121	LC11_A
LC11	List25	121	LC11_A
LC11	List26	5	LC11_A
LC11	List27	121	LC11_A
LC11	List28		LC11_A
LC11	List29	121	LC11_A
LC11	List30	121	LC11_A
LC11	List31	121	LC11_A
LC11	List32	121	LC11_A
LC11	List33	5	LC11_A
LC11	List34	121	LC11_A
LC11	List36	5	LC11_A
LC11	List37	5	LC11_A
LC11	List38	121	LC11_A
LC11	List39	121	LC11_A
LC11	List40	121	LC11_A
LC11	List41	121	LC11_A
LC11	List42	5	LC11_A
LC11	List43	121	LC11_A
LC11	List44	5	LC11_A
LC11	List45	5	LC11_A
LC11	List46	5	LC11_A
LC11	List47	5	LC11_A
LC11	List48	9	LC11_A
LC11	List49	5	LC11_A
LC11	List50	5	LC11_A
LC11	List02	121	LC11_B
LC11	List06	9	LC11_B
LC11	List08	121	LC11_B
LC11	List10	121	LC11_B
LC11	List11	121	LC11_B
LC11	List13	121	LC11_B
LC11	List14	121	LC11_B
LC11	List15	121	LC11_B
LC11	List16	121	LC11_B
LC11	List17	121	LC11_B
LC11	List18	121	LC11_B
LC11	List19	121	LC11_B
LC11	List20	121	LC11_B
LC11	List21	121	LC11_B
LC11	List22	121	LC11_B
LC11	List24	121	LC11_B
LC11	List25	121	LC11_B
LC11	List26	5	LC11_B
LC11	List27	121	LC11_B
LC11	List28		LC11_B
LC11	List29	121	LC11_B
LC11	List30	121	LC11_B
LC11	List31	121	LC11_B
LC11	List32	121	LC11_B
LC11	List33	5	LC11_B
LC11	List34	121	LC11_B
LC11	List36	5	LC11_B
LC11	List37	5	LC11_B
LC11	List38	121	LC11_B
LC11	List39	121	LC11_B
LC11	List40	121	LC11_B
LC11	List41	121	LC11_B
LC11	List42	5	LC11_B
LC11	List43	121	LC11_B
LC11	List44	5	LC11_B
LC11	List45	5	LC11_B
LC11	List46	5	LC11_B
LC11	List47	5	LC11_B
LC11	List48	9	LC11_B
LC11	List49	5	LC11_B
LC11	List50	5	LC11_B
LC12	List01	3	LC12
LC12	List02	121	LC12
LC12	List03	-	LC12
LC12	List04	9	LC12
LC12	List05	9	LC12
LC12	List06	9	LC12
LC12	List07	-	LC12
LC12	List08	121	LC12
LC12	List09	121	LC12
LC12	List10	121	LC12
LC12	List11	121	LC12
LC12	List12	121	LC12
LC12	List13	121	LC12
LC12	List14	121	LC12
LC12	List15	121	LC12
LC12	List16	121	LC12
LC12	List17	121	LC12
LC12	List18	121	LC12
LC12	List19	121	LC12
LC12	List20	121	LC12
LC12	List21	121	LC12
LC12	List22	121	LC12
LC12	List23	121	LC12
LC12	List24	121	LC12
LC12	List25	121	LC12
LC12	List26	5	LC12
LC12	List27	121	LC12
LC12	List28	-	LC12
LC12	List29	121	LC12
LC12	List30	121	LC12
LC12	List31	121	LC12
LC12	List32	121	LC12
LC12	List33	5	LC12
LC12	List34	121	LC12
LC12	List35	5	LC12
LC12	List36	5	LC12
LC12	List37	5	LC12
LC12	List38	121	LC12
LC12	List39	121	LC12
LC12	List40	121	LC12
LC12	List41	121	LC12
LC12	List42	5	LC12
LC12	List43	121	LC12
LC12	List44	5	LC12
LC12	List45	5	LC12
LC12	List46	5	LC12
LC12	List47	5	LC12
LC12	List48	9	LC12
LC12	List49	5	LC12
LC12	List50	5	LC12
LC14	List02	121	LC14_A
LC14	List06	9	LC14_A
LC14	List08	121	LC14_A
LC14	List09	121	LC14_A
LC14	List10	121	LC14_A
LC14	List11	121	LC14_A
LC14	List12	121	LC14_A
LC14	List13	121	LC14_A
LC14	List14	121	LC14_A
LC14	List15	121	LC14_A
LC14	List16	121	LC14_A
LC14	List17	121	LC14_A
LC14	List18	121	LC14_A
LC14	List19	121	LC14_A
LC14	List20	121	LC14_A
LC14	List21	121	LC14_A
LC14	List22	121	LC14_A
LC14	List24	121	LC14_A
LC14	List25	121	LC14_A
LC14	List26	5	LC14_A
LC14	List27	121	LC14_A
LC14	List28	121	LC14_A
LC14	List29	121	LC14_A
LC14	List30	121	LC14_A
LC14	List31	121	LC14_A
LC14	List32	121	LC14_A
LC14	List33	5	LC14_A
LC14	List34	121	LC14_A
LC14	List35	5	LC14_A
LC14	List36	5	LC14_A
LC14	List37	5	LC14_A
LC14	List38	121	LC14_A
LC14	List39	121	LC14_A
LC14	List40	121	LC14_A
LC14	List41	121	LC14_A
LC14	List42	5	LC14_A
LC14	List43	121	LC14_A
LC14	List44	5	LC14_A
LC14	List45	5	LC14_A
LC14	List46	5	LC14_A
LC14	List47	5	LC14_A
LC14	List48	9	LC14_A
LC14	List49	5	LC14_A
LC14	List50	5	LC14_A
LC14	List02	121	LC14_B
LC14	List06	9	LC14_B
LC14	List08	121	LC14_B
LC14	List09	121	LC14_B
LC14	List10	121	LC14_B
LC14	List11	121	LC14_B
LC14	List12	121	LC14_B
LC14	List13	121	LC14_B
LC14	List14	121	LC14_B
LC14	List15	121	LC14_B
LC14	List16	121	LC14_B
LC14	List17	121	LC14_B
LC14	List18	121	LC14_B
LC14	List19	121	LC14_B
LC14	List20	121	LC14_B
LC14	List21	121	LC14_B
LC14	List22	121	LC14_B
LC14	List24	121	LC14_B
LC14	List25	121	LC14_B
LC14	List26	5	LC14_B
LC14	List27	121	LC14_B
LC14	List28	121	LC14_B
LC14	List29	121	LC14_B
LC14	List30	121	LC14_B
LC14	List31	121	LC14_B
LC14	List32	121	LC14_B
LC14	List33	5	LC14_B
LC14	List34	121	LC14_B
LC14	List35	5	LC14_B
LC14	List36	5	LC14_B
LC14	List37	5	LC14_B
LC14	List38	121	LC14_B
LC14	List39	121	LC14_B
LC14	List40	121	LC14_B
LC14	List41	121	LC14_B
LC14	List42	5	LC14_B
LC14	List43	121	LC14_B
LC14	List44	5	LC14_B
LC14	List45	5	LC14_B
LC14	List46	5	LC14_B
LC14	List47	5	LC14_B
LC14	List48	9	LC14_B
LC14	List49	5	LC14_B
LC14	List50	5	LC14_B
LC14	List02	121	LC14_C
LC14	List06	9	LC14_C
LC14	List08	121	LC14_C
LC14	List09	121	LC14_C
LC14	List10	121	LC14_C
LC14	List11	121	LC14_C
LC14	List12	121	LC14_C
LC14	List13	121	LC14_C
LC14	List14	121	LC14_C
LC14	List15	121	LC14_C
LC14	List16	121	LC14_C
LC14	List17	121	LC14_C
LC14	List18	121	LC14_C
LC14	List19	121	LC14_C
LC14	List20	121	LC14_C
LC14	List21	121	LC14_C
LC14	List22	121	LC14_C
LC14	List24	121	LC14_C
LC14	List25	121	LC14_C
LC14	List26	5	LC14_C
LC14	List27	121	LC14_C
LC14	List28	121	LC14_C
LC14	List29	121	LC14_C
LC14	List30	121	LC14_C
LC14	List31	121	LC14_C
LC14	List32	121	LC14_C
LC14	List33	5	LC14_C
LC14	List34	121	LC14_C
LC14	List35	5	LC14_C
LC14	List36	5	LC14_C
LC14	List37	5	LC14_C
LC14	List38	121	LC14_C
LC14	List39	121	LC14_C
LC14	List40	121	LC14_C
LC14	List41	121	LC14_C
LC14	List42	5	LC14_C
LC14	List43	121	LC14_C
LC14	List44	5	LC14_C
LC14	List45	5	LC14_C
LC14	List46	5	LC14_C
LC14	List47	5	LC14_C
LC14	List48	9	LC14_C
LC14	List49	5	LC14_C
LC14	List50	5	LC14_C
LC17	List01	3	LC17
LC17	List02	121	LC17
LC17	List03	-	LC17
LC17	List04	9	LC17
LC17	List05	-	LC17
LC17	List06	9	LC17
LC17	List07	9	LC17
LC17	List08	121	LC17
LC17	List09	121	LC17
LC17	List10	121	LC17
LC17	List11	121	LC17
LC17	List12	121	LC17
LC17	List13	121	LC17
LC17	List14	121	LC17
LC17	List15	121	LC17
LC17	List16	121	LC17
LC17	List17	121	LC17
LC17	List18	121	LC17
LC17	List19	121	LC17
LC17	List20	121	LC17
LC17	List21	121	LC17
LC17	List22	121	LC17
LC17	List23	121	LC17
LC17	List24	121	LC17
LC17	List25	121	LC17
LC17	List26	5	LC17
LC17	List27	121	LC17
LC17	List28	121	LC17
LC17	List29	121	LC17
LC17	List30	121	LC17
LC17	List31	121	LC17
LC17	List32	121	LC17
LC17	List33	5	LC17
LC17	List34	121	LC17
LC17	List35	5	LC17
LC17	List36	5	LC17
LC17	List37	5	LC17
LC17	List38	121	LC17
LC17	List39	121	LC17
LC17	List40	121	LC17
LC17	List41	121	LC17
LC17	List42	5	LC17
LC17	List43	121	LC17
LC17	List44	5	LC17
LC17	List45	5	LC17
LC17	List46	5	LC17
LC17	List47	5	LC17
LC17	List48	9	LC17
LC17	List49	5	LC17
LC17	List50	5	LC17

## Sheet: Senter
Laborcode	Probe	Sequence type (ST)	Lab Code (including approaches)
LC01	Salm01	34	LC01_A
LC01	Salm02	2283	LC01_A
LC01	Salm03	34	LC01_A
LC01	Salm04	34	LC01_A
LC01	Salm05	34	LC01_A
LC01	Salm06	34	LC01_A
LC01	Salm07	34	LC01_A
LC01	Salm08	19	LC01_A
LC01	Salm09	34	LC01_A
LC01	Salm10	34	LC01_A
LC01	Salm11	34	LC01_A
LC01	Salm12	19	LC01_A
LC01	Salm13	2283	LC01_A
LC01	Salm14	19	LC01_A
LC01	Salm15	34	LC01_A
LC01	Salm16	34	LC01_A
LC01	Salm17	19	LC01_A
LC01	Salm18	19	LC01_A
LC01	Salm19	34	LC01_A
LC01	Salm20	34	LC01_A
LC01	Salm21	34	LC01_A
LC01	Salm22	34	LC01_A
LC01	Salm23	34	LC01_A
LC01	Salm24	34	LC01_A
LC01	Salm25	34	LC01_A
LC01	Salm26	2283	LC01_A
LC01	Salm27	34	LC01_A
LC01	Salm28	34	LC01_A
LC01	Salm30	11	LC01_A
LC01	Salm31	11	LC01_A
LC01	Salm32	34	LC01_A
LC01	Salm33	34	LC01_A
LC01	Salm34	11	LC01_A
LC01	Salm35	2283	LC01_A
LC01	Salm36	11	LC01_A
LC01	Salm37	11	LC01_A
LC01	Salm38	11	LC01_A
LC01	Salm39	11	LC01_A
LC01	Salm40	11	LC01_A
LC01	Salm41	11	LC01_A
LC01	Salm42	34	LC01_A
LC01	Salm43	11	LC01_A
LC01	Salm44	11	LC01_A
LC01	Salm45	11	LC01_A
LC01	Salm46	34	LC01_A
LC01	Salm47	11	LC01_A
LC01	Salm48		LC01_A
LC01	Salm01	34	LC01_B
LC01	Salm02	2283	LC01_B
LC01	Salm03	34	LC01_B
LC01	Salm04	34	LC01_B
LC01	Salm05	34	LC01_B
LC01	Salm06	34	LC01_B
LC01	Salm07	34	LC01_B
LC01	Salm08	19	LC01_B
LC01	Salm09	34	LC01_B
LC01	Salm10	34	LC01_B
LC01	Salm11	34	LC01_B
LC01	Salm12	19	LC01_B
LC01	Salm13	2283	LC01_B
LC01	Salm14	19	LC01_B
LC01	Salm15	34	LC01_B
LC01	Salm16	34	LC01_B
LC01	Salm17	19	LC01_B
LC01	Salm18	19	LC01_B
LC01	Salm19	34	LC01_B
LC01	Salm20	34	LC01_B
LC01	Salm21	34	LC01_B
LC01	Salm22	34	LC01_B
LC01	Salm23	34	LC01_B
LC01	Salm24	34	LC01_B
LC01	Salm25	34	LC01_B
LC01	Salm26	2283	LC01_B
LC01	Salm27	34	LC01_B
LC01	Salm28	34	LC01_B
LC01	Salm29	34	LC01_B
LC01	Salm30	11	LC01_B
LC01	Salm31	11	LC01_B
LC01	Salm32	34	LC01_B
LC01	Salm33	34	LC01_B
LC01	Salm34	11	LC01_B
LC01	Salm35	2283	LC01_B
LC01	Salm36	11	LC01_B
LC01	Salm37	11	LC01_B
LC01	Salm38	11	LC01_B
LC01	Salm39	11	LC01_B
LC01	Salm40	11	LC01_B
LC01	Salm41	11	LC01_B
LC01	Salm42	34	LC01_B
LC01	Salm43	11	LC01_B
LC01	Salm44	11	LC01_B
LC01	Salm45	11	LC01_B
LC01	Salm46	34	LC01_B
LC01	Salm47	11	LC01_B
LC01	Salm48	10804	LC01_B
LC01	Salm49		LC01_B
LC01	Salm50	416	LC01_B
LC02	Salm01	34	LC02_A
LC02	Salm02	2283	LC02_A
LC02	Salm03	34	LC02_A
LC02	Salm04	34	LC02_A
LC02	Salm05	34	LC02_A
LC02	Salm06	34	LC02_A
LC02	Salm07	34	LC02_A
LC02	Salm08	19	LC02_A
LC02	Salm09	34	LC02_A
LC02	Salm10	34	LC02_A
LC02	Salm11	34	LC02_A
LC02	Salm12	19	LC02_A
LC02	Salm13	2283	LC02_A
LC02	Salm14	19	LC02_A
LC02	Salm15	34	LC02_A
LC02	Salm16	34	LC02_A
LC02	Salm17	19	LC02_A
LC02	Salm18	19	LC02_A
LC02	Salm19	34	LC02_A
LC02	Salm20	34	LC02_A
LC02	Salm21	34	LC02_A
LC02	Salm22	34	LC02_A
LC02	Salm23	34	LC02_A
LC02	Salm24	34	LC02_A
LC02	Salm25	34	LC02_A
LC02	Salm26	2283	LC02_A
LC02	Salm27	34	LC02_A
LC02	Salm28	34	LC02_A
LC02	Salm29	34	LC02_A
LC02	Salm30	11	LC02_A
LC02	Salm31	11	LC02_A
LC02	Salm32	34	LC02_A
LC02	Salm33	34	LC02_A
LC02	Salm34	11	LC02_A
LC02	Salm35	2283	LC02_A
LC02	Salm36	11	LC02_A
LC02	Salm37	11	LC02_A
LC02	Salm38	11	LC02_A
LC02	Salm39	11	LC02_A
LC02	Salm40	11	LC02_A
LC02	Salm41	11	LC02_A
LC02	Salm42	34	LC02_A
LC02	Salm43	11	LC02_A
LC02	Salm44	11	LC02_A
LC02	Salm45	11	LC02_A
LC02	Salm46	34	LC02_A
LC02	Salm47	11	LC02_A
LC02	Salm48	NA	LC02_A
LC02	Salm49	NA	LC02_A
LC02	Salm50	416	LC02_A
LC02	Salm01	34	LC02_B
LC02	Salm02	2283	LC02_B
LC02	Salm03	34	LC02_B
LC02	Salm04	34	LC02_B
LC02	Salm05	34	LC02_B
LC02	Salm06	34	LC02_B
LC02	Salm07	34	LC02_B
LC02	Salm08	19	LC02_B
LC02	Salm09	34	LC02_B
LC02	Salm10	34	LC02_B
LC02	Salm11	34	LC02_B
LC02	Salm12	19	LC02_B
LC02	Salm13	2283	LC02_B
LC02	Salm14	19	LC02_B
LC02	Salm15	34	LC02_B
LC02	Salm16	34	LC02_B
LC02	Salm17	19	LC02_B
LC02	Salm18	19	LC02_B
LC02	Salm19	34	LC02_B
LC02	Salm20	34	LC02_B
LC02	Salm21	34	LC02_B
LC02	Salm22	34	LC02_B
LC02	Salm23	34	LC02_B
LC02	Salm24	34	LC02_B
LC02	Salm25	34	LC02_B
LC02	Salm26	2283	LC02_B
LC02	Salm27	34	LC02_B
LC02	Salm28	34	LC02_B
LC02	Salm29	34	LC02_B
LC02	Salm30	11	LC02_B
LC02	Salm31	11	LC02_B
LC02	Salm32	34	LC02_B
LC02	Salm33	34	LC02_B
LC02	Salm34	11	LC02_B
LC02	Salm35	2283	LC02_B
LC02	Salm36	11	LC02_B
LC02	Salm37	11	LC02_B
LC02	Salm38	11	LC02_B
LC02	Salm39	11	LC02_B
LC02	Salm40	11	LC02_B
LC02	Salm41	11	LC02_B
LC02	Salm42	34	LC02_B
LC02	Salm43	11	LC02_B
LC02	Salm44	11	LC02_B
LC02	Salm45	11	LC02_B
LC02	Salm46	34	LC02_B
LC02	Salm47	11	LC02_B
LC02	Salm48	10804	LC02_B
LC02	Salm49	unknown ST	LC02_B
LC02	Salm50	416	LC02_B
LC03	Salm01	34	LC03
LC03	Salm02	2283	LC03
LC03	Salm03	34	LC03
LC03	Salm04	34	LC03
LC03	Salm05	34	LC03
LC03	Salm06	34	LC03
LC03	Salm07	34	LC03
LC03	Salm08	19	LC03
LC03	Salm09	34	LC03
LC03	Salm10	34	LC03
LC03	Salm11	34	LC03
LC03	Salm12	19	LC03
LC03	Salm13	2283	LC03
LC03	Salm14	19	LC03
LC03	Salm15	34	LC03
LC03	Salm16	34	LC03
LC03	Salm17	19	LC03
LC03	Salm18	19	LC03
LC03	Salm19	34	LC03
LC03	Salm20	34	LC03
LC03	Salm21	34	LC03
LC03	Salm22	34	LC03
LC03	Salm23	34	LC03
LC03	Salm24	34	LC03
LC03	Salm25	34	LC03
LC03	Salm26	2283	LC03
LC03	Salm27	34	LC03
LC03	Salm28	34	LC03
LC03	Salm29	34	LC03
LC03	Salm30	11	LC03
LC03	Salm31	11	LC03
LC03	Salm32	34	LC03
LC03	Salm33	34	LC03
LC03	Salm34	11	LC03
LC03	Salm35	2283	LC03
LC03	Salm36	11	LC03
LC03	Salm37	11	LC03
LC03	Salm38	11	LC03
LC03	Salm39	11	LC03
LC03	Salm40	11	LC03
LC03	Salm41	11	LC03
LC03	Salm42	34	LC03
LC03	Salm43	11	LC03
LC03	Salm44	11	LC03
LC03	Salm45	11	LC03
LC03	Salm46	34	LC03
LC03	Salm47	11	LC03
LC04	Salm01	34	LC04
LC04	Salm02	2283	LC04
LC04	Salm03	34	LC04
LC04	Salm04	34	LC04
LC04	Salm05	34	LC04
LC04	Salm06	34	LC04
LC04	Salm07	34	LC04
LC04	Salm08	19	LC04
LC04	Salm09	34	LC04
LC04	Salm10	34	LC04
LC04	Salm12	19	LC04
LC04	Salm13	2283	LC04
LC04	Salm14	19	LC04
LC04	Salm15	34	LC04
LC04	Salm16	34	LC04
LC04	Salm17	19	LC04
LC04	Salm18	19	LC04
LC04	Salm19	34	LC04
LC04	Salm20	34	LC04
LC04	Salm21	34	LC04
LC04	Salm22	34	LC04
LC04	Salm23	34	LC04
LC04	Salm24	34	LC04
LC04	Salm25	34	LC04
LC04	Salm26	2283	LC04
LC04	Salm27	34	LC04
LC04	Salm28	34	LC04
LC04	Salm30	11	LC04
LC04	Salm31	11	LC04
LC04	Salm32	34	LC04
LC04	Salm33	34	LC04
LC04	Salm34	11	LC04
LC04	Salm35	2283	LC04
LC04	Salm36	11	LC04
LC04	Salm37	11	LC04
LC04	Salm38	11	LC04
LC04	Salm39	11	LC04
LC04	Salm40	11	LC04
LC04	Salm41	11	LC04
LC04	Salm42	34	LC04
LC04	Salm43	11	LC04
LC04	Salm45	11	LC04
LC04	Salm46	34	LC04
LC04	Salm47	11	LC04
LC04	Salm48		LC04
LC05	Salm40	11	LC05
LC05	Salm13	2283	LC05
LC05	Salm48	-	LC05
LC05	Salm33	34	LC05
LC05	Salm17	19	LC05
LC05	Salm02	2283	LC05
LC05	Salm12	19	LC05
LC05	Salm07	34	LC05
LC05	Salm44	11	LC05
LC05	Salm36	11	LC05
LC05	Salm03	34	LC05
LC05	Salm24	34	LC05
LC05	Salm35	2283	LC05
LC05	Salm14	19	LC05
LC05	Salm23	34	LC05
LC05	Salm47	11	LC05
LC05	Salm25	34	LC05
LC05	Salm26	2283	LC05
LC05	Salm11	34	LC05
LC05	Salm38	11	LC05
LC05	Salm19	34	LC05
LC05	Salm42	34	LC05
LC05	Salm15	34	LC05
LC05	Salm22	34	LC05
LC05	Salm18	19	LC05
LC05	Salm20	34	LC05
LC05	Salm43	11	LC05
LC05	Salm39	11	LC05
LC05	Salm05	34	LC05
LC05	Salm10	34	LC05
LC05	Salm34	11	LC05
LC05	Salm16	34	LC05
LC05	Salm08	19	LC05
LC05	Salm30	11	LC05
LC05	Salm09	34	LC05
LC05	Salm32	34	LC05
LC05	Salm04	34	LC05
LC05	Salm21	34	LC05
LC05	Salm46	34	LC05
LC05	Salm27	34	LC05
LC05	Salm01	34	LC05
LC05	Salm41	11	LC05
LC05	Salm28	34	LC05
LC05	Salm06	34	LC05
LC05	Salm37	11	LC05
LC05	Salm45	11	LC05
LC05	Salm31	11	LC05
LC06	Salm01	34	LC06
LC06	Salm02	2283	LC06
LC06	Salm03	34	LC06
LC06	Salm04	34	LC06
LC06	Salm05	34	LC06
LC06	Salm06	34	LC06
LC06	Salm07	34	LC06
LC06	Salm08	19	LC06
LC06	Salm09	34	LC06
LC06	Salm10	34	LC06
LC06	Salm11	34	LC06
LC06	Salm12	19	LC06
LC06	Salm13	2283	LC06
LC06	Salm14	19	LC06
LC06	Salm15 Fokusstamm	34	LC06
LC06	Salm16	34	LC06
LC06	Salm17	19	LC06
LC06	Salm18	19	LC06
LC06	Salm19	34	LC06
LC06	Salm20	34	LC06
LC06	Salm21	34	LC06
LC06	Salm22	34	LC06
LC06	Salm23	34	LC06
LC06	Salm24	34	LC06
LC06	Salm25	34	LC06
LC06	Salm26	2283	LC06
LC06	Salm27	34	LC06
LC06	Salm28	34	LC06
LC06	Salm30	11	LC06
LC06	Salm31	11	LC06
LC06	Salm32	34	LC06
LC06	Salm33	34	LC06
LC06	Salm34	11	LC06
LC06	Salm35	2283	LC06
LC06	Salm36	11	LC06
LC06	Salm37	11	LC06
LC06	Salm38	11	LC06
LC06	Salm39	11	LC06
LC06	Salm40	11	LC06
LC06	Salm41	11	LC06
LC06	Salm42	34	LC06
LC06	Salm43	11	LC06
LC06	Salm44	11	LC06
LC06	Salm45	11	LC06
LC06	Salm46	34	LC06
LC06	Salm47	11	LC06
LC07	Salm01	34	LC07_A
LC07	Salm02	2283	LC07_A
LC07	Salm03	34	LC07_A
LC07	Salm04	34	LC07_A
LC07	Salm05	34	LC07_A
LC07	Salm06	34	LC07_A
LC07	Salm07	34	LC07_A
LC07	Salm08	19	LC07_A
LC07	Salm09	34	LC07_A
LC07	Salm10	34	LC07_A
LC07	Salm11	34	LC07_A
LC07	Salm12	19	LC07_A
LC07	Salm13	2283	LC07_A
LC07	Salm14	19	LC07_A
LC07	Salm15	34	LC07_A
LC07	Salm16	34	LC07_A
LC07	Salm17	19	LC07_A
LC07	Salm18	19	LC07_A
LC07	Salm19	34	LC07_A
LC07	Salm20	34	LC07_A
LC07	Salm21	34	LC07_A
LC07	Salm22	34	LC07_A
LC07	Salm23	34	LC07_A
LC07	Salm24	34	LC07_A
LC07	Salm25	34	LC07_A
LC07	Salm26	2283	LC07_A
LC07	Salm27	34	LC07_A
LC07	Salm28	34	LC07_A
LC07	Salm29	34	LC07_A
LC07	Salm30	11	LC07_A
LC07	Salm31	11	LC07_A
LC07	Salm32	34	LC07_A
LC07	Salm33	34	LC07_A
LC07	Salm34	11	LC07_A
LC07	Salm35	2283	LC07_A
LC07	Salm36	11	LC07_A
LC07	Salm37	11	LC07_A
LC07	Salm38	11	LC07_A
LC07	Salm39	11	LC07_A
LC07	Salm40	11	LC07_A
LC07	Salm41	11	LC07_A
LC07	Salm42	34	LC07_A
LC07	Salm43	11	LC07_A
LC07	Salm44	11	LC07_A
LC07	Salm45	11	LC07_A
LC07	Salm46	34	LC07_A
LC07	Salm47	11	LC07_A
LC07	Salm01	34	LC07_B
LC07	Salm02	2283	LC07_B
LC07	Salm03	34	LC07_B
LC07	Salm04	34	LC07_B
LC07	Salm05	34	LC07_B
LC07	Salm06	34	LC07_B
LC07	Salm07	34	LC07_B
LC07	Salm08	19	LC07_B
LC07	Salm09	34	LC07_B
LC07	Salm10	34	LC07_B
LC07	Salm11	34	LC07_B
LC07	Salm12	19	LC07_B
LC07	Salm13	2283	LC07_B
LC07	Salm14	19	LC07_B
LC07	Salm15	34	LC07_B
LC07	Salm16	34	LC07_B
LC07	Salm17	19	LC07_B
LC07	Salm18	19	LC07_B
LC07	Salm19	34	LC07_B
LC07	Salm20	34	LC07_B
LC07	Salm21	34	LC07_B
LC07	Salm22	34	LC07_B
LC07	Salm23	34	LC07_B
LC07	Salm24	34	LC07_B
LC07	Salm25	34	LC07_B
LC07	Salm26	2283	LC07_B
LC07	Salm27	34	LC07_B
LC07	Salm28	34	LC07_B
LC07	Salm29	34	LC07_B
LC07	Salm30	11	LC07_B
LC07	Salm31	11	LC07_B
LC07	Salm32	34	LC07_B
LC07	Salm33	34	LC07_B
LC07	Salm34	11	LC07_B
LC07	Salm35	2283	LC07_B
LC07	Salm36	11	LC07_B
LC07	Salm37	11	LC07_B
LC07	Salm38	11	LC07_B
LC07	Salm39	11	LC07_B
LC07	Salm40	11	LC07_B
LC07	Salm41	11	LC07_B
LC07	Salm42	34	LC07_B
LC07	Salm43	11	LC07_B
LC07	Salm44	11	LC07_B
LC07	Salm45	11	LC07_B
LC07	Salm46	34	LC07_B
LC07	Salm47	11	LC07_B
LC07	Salm48		LC07_B
LC07	Salm50	416	LC07_B
LC09	Salm01	34	LC09_A
LC09	Salm02	2283	LC09_A
LC09	Salm03	34	LC09_A
LC09	Salm04	34	LC09_A
LC09	Salm05	34	LC09_A
LC09	Salm06	34	LC09_A
LC09	Salm07	34	LC09_A
LC09	Salm08	19	LC09_A
LC09	Salm09	34	LC09_A
LC09	Salm10	34	LC09_A
LC09	Salm11	34	LC09_A
LC09	Salm12	19	LC09_A
LC09	Salm13	2283	LC09_A
LC09	Salm14	19	LC09_A
LC09	Salm15	34	LC09_A
LC09	Salm16	34	LC09_A
LC09	Salm17	19	LC09_A
LC09	Salm18	19	LC09_A
LC09	Salm19	34	LC09_A
LC09	Salm20	34	LC09_A
LC09	Salm21	34	LC09_A
LC09	Salm22	34	LC09_A
LC09	Salm23	34	LC09_A
LC09	Salm24	34	LC09_A
LC09	Salm25	34	LC09_A
LC09	Salm26	2283	LC09_A
LC09	Salm27	34	LC09_A
LC09	Salm28	34	LC09_A
LC09	Salm29	34	LC09_A
LC09	Salm30	11	LC09_A
LC09	Salm31	11	LC09_A
LC09	Salm32	34	LC09_A
LC09	Salm33	34	LC09_A
LC09	Salm34	11	LC09_A
LC09	Salm35	2283	LC09_A
LC09	Salm36	11	LC09_A
LC09	Salm37	11	LC09_A
LC09	Salm38	11	LC09_A
LC09	Salm39	11	LC09_A
LC09	Salm40	11	LC09_A
LC09	Salm41	11	LC09_A
LC09	Salm42	34	LC09_A
LC09	Salm43	11	LC09_A
LC09	Salm44	11	LC09_A
LC09	Salm45	11	LC09_A
LC09	Salm46	34	LC09_A
LC09	Salm47	11	LC09_A
LC09	Salm01	34	LC09_B
LC09	Salm02	2283	LC09_B
LC09	Salm03	34	LC09_B
LC09	Salm04	34	LC09_B
LC09	Salm05	34	LC09_B
LC09	Salm06	34	LC09_B
LC09	Salm07	34	LC09_B
LC09	Salm08	19	LC09_B
LC09	Salm09	34	LC09_B
LC09	Salm10	34	LC09_B
LC09	Salm11	34	LC09_B
LC09	Salm12	19	LC09_B
LC09	Salm13	2283	LC09_B
LC09	Salm14	19	LC09_B
LC09	Salm15	34	LC09_B
LC09	Salm16	34	LC09_B
LC09	Salm17	19	LC09_B
LC09	Salm18	19	LC09_B
LC09	Salm19	34	LC09_B
LC09	Salm20	34	LC09_B
LC09	Salm21	34	LC09_B
LC09	Salm22	34	LC09_B
LC09	Salm23	34	LC09_B
LC09	Salm24	34	LC09_B
LC09	Salm25	34	LC09_B
LC09	Salm26	2283	LC09_B
LC09	Salm27	34	LC09_B
LC09	Salm28	34	LC09_B
LC09	Salm30	11	LC09_B
LC09	Salm31	11	LC09_B
LC09	Salm32	34	LC09_B
LC09	Salm33	34	LC09_B
LC09	Salm34	11	LC09_B
LC09	Salm35	2283	LC09_B
LC09	Salm36	11	LC09_B
LC09	Salm37	11	LC09_B
LC09	Salm38	11	LC09_B
LC09	Salm39	11	LC09_B
LC09	Salm40	11	LC09_B
LC09	Salm41	11	LC09_B
LC09	Salm42	34	LC09_B
LC09	Salm43	11	LC09_B
LC09	Salm44	11	LC09_B
LC09	Salm45	11	LC09_B
LC09	Salm46	34	LC09_B
LC09	Salm47	11	LC09_B
LC09	Salm29	34	LC09_B
LC10	Salm01	34	LC10
LC10	Salm02	2283	LC10
LC10	Salm03	34	LC10
LC10	Salm04	34	LC10
LC10	Salm05	34	LC10
LC10	Salm06	34	LC10
LC10	Salm07	34	LC10
LC10	Salm08	19	LC10
LC10	Salm09	34	LC10
LC10	Salm10	34	LC10
LC10	Salm11	34	LC10
LC10	Salm12	19	LC10
LC10	Salm13	2283	LC10
LC10	Salm14	19	LC10
LC10	Salm15	34	LC10
LC10	Salm16	34	LC10
LC10	Salm17	19	LC10
LC10	Salm18	19	LC10
LC10	Salm19	34	LC10
LC10	Salm20	34	LC10
LC10	Salm21	34	LC10
LC10	Salm22	34	LC10
LC10	Salm23	34	LC10
LC10	Salm24	34	LC10
LC10	Salm25	34	LC10
LC10	Salm26	2283	LC10
LC10	Salm27	34	LC10
LC10	Salm28	34	LC10
LC10	Salm29	34	LC10
LC10	Salm30	11	LC10
LC10	Salm31	11	LC10
LC10	Salm32	34	LC10
LC10	Salm33	34	LC10
LC10	Salm34	11	LC10
LC10	Salm35	2283	LC10
LC10	Salm36	11	LC10
LC10	Salm37	11	LC10
LC10	Salm38	11	LC10
LC10	Salm39	11	LC10
LC10	Salm40	11	LC10
LC10	Salm41	11	LC10
LC10	Salm42	34	LC10
LC10	Salm43	11	LC10
LC10	Salm44	11	LC10
LC10	Salm45	11	LC10
LC10	Salm46	34	LC10
LC10	Salm47	11	LC10
LC11	Salm01	34	LC11_A
LC11	Salm02	2283	LC11_A
LC11	Salm03	34	LC11_A
LC11	Salm04	34	LC11_A
LC11	Salm05	34	LC11_A
LC11	Salm06	34	LC11_A
LC11	Salm07	34	LC11_A
LC11	Salm08	19	LC11_A
LC11	Salm09	34	LC11_A
LC11	Salm10	34	LC11_A
LC11	Salm11	34	LC11_A
LC11	Salm12	19	LC11_A
LC11	Salm13	2283	LC11_A
LC11	Salm14	19	LC11_A
LC11	Salm15	34	LC11_A
LC11	Salm16	34	LC11_A
LC11	Salm17	19	LC11_A
LC11	Salm18	19	LC11_A
LC11	Salm19	34	LC11_A
LC11	Salm20	34	LC11_A
LC11	Salm21	34	LC11_A
LC11	Salm22	34	LC11_A
LC11	Salm23	34	LC11_A
LC11	Salm24	34	LC11_A
LC11	Salm25	34	LC11_A
LC11	Salm26	2283	LC11_A
LC11	Salm27	34	LC11_A
LC11	Salm28	34	LC11_A
LC11	Salm30	11	LC11_A
LC11	Salm31	11	LC11_A
LC11	Salm32	34	LC11_A
LC11	Salm33	34	LC11_A
LC11	Salm34	11	LC11_A
LC11	Salm35	2283	LC11_A
LC11	Salm36	11	LC11_A
LC11	Salm37	11	LC11_A
LC11	Salm38	11	LC11_A
LC11	Salm39	11	LC11_A
LC11	Salm40	11	LC11_A
LC11	Salm41	11	LC11_A
LC11	Salm42	34	LC11_A
LC11	Salm43	11	LC11_A
LC11	Salm44	11	LC11_A
LC11	Salm45	11	LC11_A
LC11	Salm46	34	LC11_A
LC11	Salm47	11	LC11_A
LC11	Salm01	34	LC11_B
LC11	Salm02	2283	LC11_B
LC11	Salm03	34	LC11_B
LC11	Salm04	34	LC11_B
LC11	Salm05	34	LC11_B
LC11	Salm06	34	LC11_B
LC11	Salm07	34	LC11_B
LC11	Salm08	19	LC11_B
LC11	Salm09	34	LC11_B
LC11	Salm10	34	LC11_B
LC11	Salm11	34	LC11_B
LC11	Salm12	19	LC11_B
LC11	Salm13	2283	LC11_B
LC11	Salm14	19	LC11_B
LC11	Salm15	34	LC11_B
LC11	Salm16	34	LC11_B
LC11	Salm17	19	LC11_B
LC11	Salm18	19	LC11_B
LC11	Salm19	34	LC11_B
LC11	Salm20	34	LC11_B
LC11	Salm21	34	LC11_B
LC11	Salm22	34	LC11_B
LC11	Salm23	34	LC11_B
LC11	Salm24	34	LC11_B
LC11	Salm25	34	LC11_B
LC11	Salm26	2283	LC11_B
LC11	Salm27	34	LC11_B
LC11	Salm28	34	LC11_B
LC11	Salm30	11	LC11_B
LC11	Salm31	11	LC11_B
LC11	Salm32	34	LC11_B
LC11	Salm33	34	LC11_B
LC11	Salm34	11	LC11_B
LC11	Salm35	2283	LC11_B
LC11	Salm36	11	LC11_B
LC11	Salm37	11	LC11_B
LC11	Salm38	11	LC11_B
LC11	Salm39	11	LC11_B
LC11	Salm40	11	LC11_B
LC11	Salm41	11	LC11_B
LC11	Salm42	34	LC11_B
LC11	Salm43	11	LC11_B
LC11	Salm44	11	LC11_B
LC11	Salm45	11	LC11_B
LC11	Salm46	34	LC11_B
LC11	Salm47	11	LC11_B
LC12	Salm01	34	LC12
LC12	Salm02	2283	LC12
LC12	Salm03	34	LC12
LC12	Salm04	34	LC12
LC12	Salm05	34	LC12
LC12	Salm06	34	LC12
LC12	Salm07	34	LC12
LC12	Salm08	19	LC12
LC12	Salm09	34	LC12
LC12	Salm10	34	LC12
LC12	Salm11	34	LC12
LC12	Salm12	19	LC12
LC12	Salm13	2283	LC12
LC12	Salm14	19	LC12
LC12	Salm15	34	LC12
LC12	Salm16	34	LC12
LC12	Salm17	19	LC12
LC12	Salm18	19	LC12
LC12	Salm19	34	LC12
LC12	Salm20	34	LC12
LC12	Salm21	34	LC12
LC12	Salm22	34	LC12
LC12	Salm23	34	LC12
LC12	Salm24	34	LC12
LC12	Salm25	34	LC12
LC12	Salm26	2283	LC12
LC12	Salm27	34	LC12
LC12	Salm28	34	LC12
LC12	Salm29	34	LC12
LC12	Salm30	11	LC12
LC12	Salm31	11	LC12
LC12	Salm32	34	LC12
LC12	Salm33	34	LC12
LC12	Salm34	11	LC12
LC12	Salm35	2283	LC12
LC12	Salm36	11	LC12
LC12	Salm37	11	LC12
LC12	Salm38	11	LC12
LC12	Salm39	11	LC12
LC12	Salm40	11	LC12
LC12	Salm41	11	LC12
LC12	Salm42	34	LC12
LC12	Salm43	11	LC12
LC12	Salm44	11	LC12
LC12	Salm45	11	LC12
LC12	Salm46	34	LC12
LC12	Salm47	11	LC12
LC12	Salm48	-	LC12
LC12	Salm49	-	LC12
LC12	Salm50	416	LC12
LC17	Salm01	34	LC17
LC17	Salm02	2283	LC17
LC17	Salm03	34	LC17
LC17	Salm04	34	LC17
LC17	Salm05	34	LC17
LC17	Salm06	34	LC17
LC17	Salm07	34	LC17
LC17	Salm08	19	LC17
LC17	Salm09	34	LC17
LC17	Salm10	34	LC17
LC17	Salm11	34	LC17
LC17	Salm12	19	LC17
LC17	Salm13	2283	LC17
LC17	Salm14	19	LC17
LC17	Salm15	34	LC17
LC17	Salm16	34	LC17
LC17	Salm17	19	LC17
LC17	Salm18	19	LC17
LC17	Salm19	34	LC17
LC17	Salm20	34	LC17
LC17	Salm21	34	LC17
LC17	Salm22	34	LC17
LC17	Salm23	34	LC17
LC17	Salm24	34	LC17
LC17	Salm25	34	LC17
LC17	Salm26	2283	LC17
LC17	Salm27	34	LC17
LC17	Salm28	34	LC17
LC17	Salm29	34	LC17
LC17	Salm30	11	LC17
LC17	Salm31	11	LC17
LC17	Salm32	34	LC17
LC17	Salm33	34	LC17
LC17	Salm34	11	LC17
LC17	Salm35	2283	LC17
LC17	Salm36	11	LC17
LC17	Salm37	11	LC17
LC17	Salm38	11	LC17
LC17	Salm39	11	LC17
LC17	Salm40	11	LC17
LC17	Salm41	11	LC17
LC17	Salm42	34	LC17
LC17	Salm43	11	LC17
LC17	Salm44	11	LC17
LC17	Salm45	11	LC17
LC17	Salm46	34	LC17
LC17	Salm47	11	LC17
LC17	Salm48	-	LC17
LC17	Salm49	-	LC17
LC17	Salm50	416	LC17
