# Supplementary material for: An inter-laboratory study characterizes the impact of bioinformatic approaches on genome-based cluster detection for foodborne bacterial pathogens
Source: Front Microbiol. 2025 Nov 3;16:1629731. doi: 10.3389/fmicb.2025.1629731 (PMC12621568; doi:10.3389/fmicb.2025.1629731)
Supplement: Supplementary Figure 1 — Selected strains clustering with the focus strain based on cgMLST. (A) S. enterica, (B) L. monocytogenes, (C) C. jejuni, and (D) E. coli. Individual analyses are named according to the following format: LC_approach_pipeline_assembler_cgMLST-tool_scheme; LC, Laboratory Code (“_A,”… indicates different analysis approaches), Pipelines: Rs, Ridom Seqsphere+; Wg, WGSBAC; Aq, AQUAMIS; Assembler: Sh, Shovill; Sp, Spades; Sk, Skesa; cgMLST tools: Rs, Ridom SeqSphere+; Cs, Chewiesnake; NO, none; Schemas: Eb, Enterobase; Cd, Cody; Rs, Ridom SeqSphere+; In, Innuendo; Mo, Moura; Ru, Ruppitsch; St, STEC. [file Data_Sheet_1.zip › Datasheet 1/Supplementary Table 4.xlsx]

## Sheet: Cjejuni
Lab	Isolate	Allele Difference to Reference Strain Camp28	Lab Code (including approaches)
LC01	Camp27	2	LC01_A
LC01	Camp29	4	LC01_A
LC01	Camp14	7	LC01_A
LC01	Camp14	9	LC01_B
LC01	Camp27	4	LC01_B
LC01	Camp29	6	LC01_B
LC02	Camp27	2	LC02_A
LC02	Camp29	4	LC02_A
LC02	Camp14	7	LC02_A
LC02	Camp27	4	LC02_B
LC02	Camp29	6	LC02_B
LC02	Camp14	9	LC02_B
LC03	Camp14	10	LC03
LC03	Camp27	4	LC03
LC03	Camp28	0	LC03
LC03	Camp29	6	LC03
LC04	Kein		LC04
LC05	Kein		LC05
LC07	Camp27	4	LC07_A
LC07	Camp29	6	LC07_A
LC07	Camp14	9	LC07_A
LC07	Camp14	7	LC07_B
LC07	Camp29	4	LC07_B
LC07	Camp27	2	LC07_B
LC09	Camp27	4	LC09_A
LC09	Camp29	6	LC09_A
LC09	Camp14	9	LC09_A
LC09	Camp27	2	LC09_B
LC09	Camp29	4	LC09_B
LC09	Camp14	7	LC09_B
LC10	Camp27	4	LC10
LC10	Camp29	6	LC10
LC10	Camp14	10	LC10
LC11	Camp14	10	LC11_A
LC11	Camp27	4	LC11_A
LC11	Camp29	6	LC11_A
LC11	Camp14	7	LC11_B
LC11	Camp27	2	LC11_B
LC11	Camp29	4	LC11_B
LC12	Camp27	2	LC12
LC12	Camp29	4	LC12
LC12	Camp14	7	LC12
LC13	Camp14	10	LC13
LC13	Camp27	4	LC13
LC13	Camp29	6	LC13
LC16	Camp14	7	LC16_A
LC16	Camp27	2	LC16_A
LC16	Camp29	4	LC16_A
LC16	Camp14	10	LC16_B
LC16	Camp27	4	LC16_B
LC16	Camp29	6	LC16_B
LC16	Kein		LC16_C
LC17	Camp27	4	LC17
LC17	Camp29	9	LC17

## Sheet: Ecoli
Lab	Isolate	Allele Difference to Reference Strain Ecoli43	Lab Code (including approaches)
LC01	Ecoli33	0	LC01_A
LC01	Ecoli16	1	LC01_A
LC01	Ecoli34	7	LC01_A
LC01	Ecoli16	0	LC01_B
LC01	Ecoli33	0	LC01_B
LC01	Ecoli34	6	LC01_B
LC02	Ecoli16	0	LC02
LC02	Ecoli33	0	LC02
LC02	Ecoli34	6	LC02
LC03	Ecoli16	0	LC03
LC03	Ecoli33	0	LC03
LC03	Ecoli34	6	LC03
LC03	Ecoli43	0	LC03
LC04	Ecoli16	0	LC04
LC04	Ecoli33	0	LC04
LC04	Ecoli34	9	LC04
LC05	Ecoli16	1	LC05
LC05	Ecoli33	0	LC05
LC05	Ecoli34	2	LC05
LC05	Ecoli43	0	LC05
LC07	Ecoli16	0	LC07_A
LC07	Ecoli33	0	LC07_A
LC07	Ecoli34	6	LC07_A
LC07	Ecoli34	7	LC07_B
LC07	Ecoli16	1	LC07_B
LC07	Ecoli33	0	LC07_B
LC09	Ecoli16	0	LC09_A
LC09	Ecoli33	0	LC09_A
LC09	Ecoli34	6	LC09_A
LC09	Ecoli16	0	LC09_B
LC09	Ecoli33	0	LC09_B
LC09	Ecoli34	7	LC09_B
LC10	Ecoli16	0	LC10
LC10	Ecoli33	0	LC10
LC10	Ecoli34	6	LC10
LC11	Ecoli16	1	LC11_A
LC11	Ecoli33	0	LC11_A
LC11	Ecoli34	7	LC11_A
LC11	Ecoli16	1	LC11_B
LC11	Ecoli33	0	LC11_B
LC11	Ecoli34	6	LC11_B
LC12	Ecoli33	0	LC12
LC12	Ecoli16	1	LC12
LC12	Ecoli34	7	LC12
LC15	Ecoli16	0	LC15_A
LC15	Ecoli33	0	LC15_A
LC15	Ecoli34	7	LC15_A
LC15	Ecoli16	0	LC15_B
LC15	Ecoli33	0	LC15_B
LC15	Ecoli34	8	LC15_B
LC15	Ecoli16	0	LC15_C
LC15	Ecoli33	0	LC15_C
LC15	Ecoli34	6	LC15_C
LC15	Ecoli16	0	LC15_D
LC15	Ecoli33	0	LC15_D
LC15	Ecoli34	9	LC15_D
LC17	Ecoli16	0	LC17
LC17	Ecoli33	0	LC17
LC17	Ecoli34	7	LC17

## Sheet: Lmono
Lab	Isolate	Allele Difference to Reference Strain List20	Lab Code (including approaches)
LC01	Ecoli33	0	LC01_A
LC01	List19	2	LC01_A
LC01	List10	4	LC01_A
LC01	List11	4	LC01_A
LC01	List14	5	LC01_A
LC01	List15	5	LC01_A
LC01	List13	6	LC01_A
LC01	List27	7	LC01_A
LC01	List09	3	LC01_B
LC01	List10	3	LC01_B
LC01	List11	3	LC01_B
LC01	List13	7	LC01_B
LC01	List14	5	LC01_B
LC01	List15	4	LC01_B
LC01	List16	2	LC01_B
LC01	List19	2	LC01_B
LC02	List16	2	LC02_A
LC02	List10	3	LC02_A
LC02	List11	3	LC02_A
LC02	List15	4	LC02_A
LC02	List19	4	LC02_A
LC02	List14	5	LC02_A
LC02	List19	2	LC02_B
LC02	List16	2	LC02_B
LC02	List11	3	LC02_B
LC02	List09	3	LC02_B
LC02	List10	3	LC02_B
LC02	List15	4	LC02_B
LC02	List14	5	LC02_B
LC02	List13	7	LC02_B
LC03	List09	3	LC03
LC03	List10	3	LC03
LC03	List11	3	LC03
LC03	List13	7	LC03
LC03	List14	5	LC03
LC03	List15	4	LC03
LC03	List16	2	LC03
LC03	List19	2	LC03
LC03	List20	0	LC03
LC04	List16	2	LC04
LC04	List19	2	LC04
LC04	List10	4	LC04
LC04	List11	4	LC04
LC04	List14	5	LC04
LC04	List15	5	LC04
LC04	List13	6	LC04
LC04	List27	7	LC04
LC05	List10	3	LC05
LC05	List11	3	LC05
LC05	List13	7	LC05
LC05	List14	5	LC05
LC05	list15	4	LC05
LC05	List16	2	LC05
LC05	list19	4	LC05
LC05	List20	0	LC05
LC07	List16	2	LC07_A
LC07	List19	2	LC07_A
LC07	List09	3	LC07_A
LC07	List10	3	LC07_A
LC07	List11	3	LC07_A
LC07	List15	4	LC07_A
LC07	List14	5	LC07_A
LC07	List13	7	LC07_A
LC07	List27	7	LC07_B
LC07	List13	6	LC07_B
LC07	List12	6	LC07_B
LC07	List14	5	LC07_B
LC07	List15	5	LC07_B
LC07	List10	4	LC07_B
LC07	List11	4	LC07_B
LC07	List09	3	LC07_B
LC07	List16	2	LC07_B
LC07	List19	2	LC07_B
LC09	List16	2	LC09_A
LC09	List19	2	LC09_A
LC09	List09	3	LC09_A
LC09	List10	3	LC09_A
LC09	List11	3	LC09_A
LC09	List15	4	LC09_A
LC09	List14	5	LC09_A
LC09	List13	7	LC09_A
LC09	List19	2	LC09_B
LC09	List16	2	LC09_B
LC09	List09	3	LC09_B
LC09	List10	4	LC09_B
LC09	List11	4	LC09_B
LC09	List14	5	LC09_B
LC09	List15	5	LC09_B
LC09	List13	6	LC09_B
LC09	List12	6	LC09_B
LC10	List16	2	LC10
LC10	List19	2	LC10
LC10	List09	3	LC10
LC10	List10	3	LC10
LC10	List11	3	LC10
LC10	List15	4	LC10
LC10	List14	5	LC10
LC10	List13	7	LC10
LC11	List10	3	LC11_A
LC11	List11	3	LC11_A
LC11	List13	7	LC11_A
LC11	List14	5	LC11_A
LC11	List15	4	LC11_A
LC11	List16	2	LC11_A
LC11	List19	4	LC11_A
LC11	List10	3	LC11_B
LC11	List11	3	LC11_B
LC11	List13	7	LC11_B
LC11	List14	5	LC11_B
LC11	List15	4	LC11_B
LC11	List16	2	LC11_B
LC11	List19	4	LC11_B
LC12	List16	2	LC12
LC12	List19	2	LC12
LC12	List10	4	LC12
LC12	List11	4	LC12
LC12	List14	5	LC12
LC12	List15	5	LC12
LC12	List13	6	LC12
LC12	List27	7	LC12
LC14	List02	29	LC14_A
LC14	List08	16	LC14_A
LC14	List09	3	LC14_A
LC14	List10	4	LC14_A
LC14	List11	4	LC14_A
LC14	List12	6	LC14_A
LC14	List13	6	LC14_A
LC14	List14	5	LC14_A
LC14	List15	5	LC14_A
LC14	List16	2	LC14_A
LC14	List17	10	LC14_A
LC14	List18	23	LC14_A
LC14	List19	2	LC14_A
LC14	List21	21	LC14_A
LC14	List22	10	LC14_A
LC14	List24	22	LC14_A
LC14	List25	21	LC14_A
LC14	List27	7	LC14_A
LC14	List28	21	LC14_A
LC14	List29	18	LC14_A
LC14	List30	22	LC14_A
LC14	List31	20	LC14_A
LC14	List32	25	LC14_A
LC14	List34	41	LC14_A
LC14	List38	42	LC14_A
LC14	List39	41	LC14_A
LC14	List40	42	LC14_A
LC14	List41	44	LC14_A
LC14	List43	42	LC14_A
LC14	List02	24	LC14_B
LC14	List08	15	LC14_B
LC14	List09	3	LC14_B
LC14	List10	3	LC14_B
LC14	List11	3	LC14_B
LC14	List12	10	LC14_B
LC14	List13	7	LC14_B
LC14	List14	5	LC14_B
LC14	List15	4	LC14_B
LC14	List16	2	LC14_B
LC14	List17	10	LC14_B
LC14	List18	24	LC14_B
LC14	List19	4	LC14_B
LC14	List21	18	LC14_B
LC14	List22	10	LC14_B
LC14	List24	24	LC14_B
LC14	List25	22	LC14_B
LC14	List27	7	LC14_B
LC14	List28	18	LC14_B
LC14	List29	17	LC14_B
LC14	List30	22	LC14_B
LC14	List31	20	LC14_B
LC14	List32	25	LC14_B
LC14	List34	42	LC14_B
LC14	List38	42	LC14_B
LC14	List39	46	LC14_B
LC14	List40	43	LC14_B
LC14	List41	43	LC14_B
LC14	List43	42	LC14_B
LC14	List02	24	LC14_C
LC14	List08	15	LC14_C
LC14	List09	3	LC14_C
LC14	List10	3	LC14_C
LC14	List11	3	LC14_C
LC14	List12	10	LC14_C
LC14	List13	7	LC14_C
LC14	List14	5	LC14_C
LC14	List15	4	LC14_C
LC14	List16	2	LC14_C
LC14	List17	10	LC14_C
LC14	List18	25	LC14_C
LC14	List19	4	LC14_C
LC14	List21	18	LC14_C
LC14	List22	10	LC14_C
LC14	List24	24	LC14_C
LC14	List25	22	LC14_C
LC14	List27	7	LC14_C
LC14	List28	18	LC14_C
LC14	List29	17	LC14_C
LC14	List30	21	LC14_C
LC14	List31	20	LC14_C
LC14	List32	25	LC14_C
LC14	List34	42	LC14_C
LC14	List38	42	LC14_C
LC14	List39	46	LC14_C
LC14	List40	43	LC14_C
LC14	List41	43	LC14_C
LC14	List43	42	LC14_C
LC17	List10	3	LC17
LC17	List11	3	LC17
LC17	List13	7	LC17
LC17	List14	5	LC17
LC17	List15	4	LC17
LC17	List16	2	LC17
LC17	List19	4	LC17
LC17	List27	7	LC17

## Sheet: Senterica
Lab	Isolate	Allele Difference to Reference Strain Salm15	Lab Code (including approaches)
LC01	Salm04	3	LC01_A
LC01	Salm05	2	LC01_A
LC01	Salm06	2	LC01_A
LC01	Salm16	1	LC01_A
LC01	Salm03	1	LC01_B
LC01	Salm04	1	LC01_B
LC01	Salm06	1	LC01_B
LC01	Salm10	10	LC01_B
LC01	Salm16	1	LC01_B
LC01	Salm24	10	LC01_B
LC01	Salm46	2	LC01_B
LC01	Salm05	1	LC01_B
LC01	Salm07	2	LC01_B
LC01	Salm09	10	LC01_B
LC02	Salm05	1	LC02_A
LC02	Salm16	1	LC02_A
LC02	Salm06	2	LC02_A
LC02	Salm07	2	LC02_A
LC02	Salm46	2	LC02_A
LC02	Salm04	3	LC02_A
LC02	Salm03	6	LC02_A
LC02	Salm03	1	LC02_B
LC02	Salm04	1	LC02_B
LC02	Salm05	1	LC02_B
LC02	Salm06	1	LC02_B
LC02	Salm16	1	LC02_B
LC02	Salm07	2	LC02_B
LC02	Salm46	2	LC02_B
LC02	Salm09	10	LC02_B
LC02	Salm10	10	LC02_B
LC02	Salm24	10	LC02_B
LC03	Salm03	1	LC03
LC03	Salm04	1	LC03
LC03	Salm05	1	LC03
LC03	Salm06	2	LC03
LC03	Salm07	2	LC03
LC03	Salm09	10	LC03
LC03	Salm10	10	LC03
LC03	Salm15	0	LC03
LC03	Salm16	1	LC03
LC03	Salm24	10	LC03
LC03	Salm46	2	LC03
LC04	Salm16	1	LC04
LC04	Salm05	2	LC04
LC04	Salm07	2	LC04
LC04	Salm46	2	LC04
LC04	Salm04	4	LC04
LC04	Salm03	5	LC04
LC04	Salm06	6	LC04
LC05	Salm03	6	LC05
LC05	Salm04	3	LC05
LC05	Salm05	2	LC05
LC05	Salm06	2	LC05
LC05	Salm07	2	LC05
LC05	Salm15	0	LC05
LC05	Salm16	1	LC05
LC05	Salm46	2	LC05
LC06	Salm05	1	LC06
LC06	Salm16	1	LC06
LC06	Salm06	2	LC06
LC06	Salm07	2	LC06
LC06	Salm46	2	LC06
LC06	Salm04	4	LC06
LC06	Salm03	6	LC06
LC07	Salm03	1	LC07_A
LC07	Salm04	1	LC07_A
LC07	Salm05	1	LC07_A
LC07	Salm06	1	LC07_A
LC07	Salm16	1	LC07_A
LC07	Salm07	2	LC07_A
LC07	Salm46	2	LC07_A
LC07	Salm09	10	LC07_A
LC07	Salm10	10	LC07_A
LC07	Salm24	10	LC07_A
LC07	Salm03	6	LC07_B
LC07	Salm04	3	LC07_B
LC07	Salm05	2	LC07_B
LC07	Salm06	2	LC07_B
LC07	Salm07	2	LC07_B
LC07	Salm46	2	LC07_B
LC07	Salm16	1	LC07_B
LC09	Salm03	1	LC09_A
LC09	Salm04	1	LC09_A
LC09	Salm05	1	LC09_A
LC09	Salm06	1	LC09_A
LC09	Salm16	1	LC09_A
LC09	Salm07	2	LC09_A
LC09	Salm46	2	LC09_A
LC09	Salm09	10	LC09_A
LC09	Salm10	10	LC09_A
LC09	Salm24	10	LC09_A
LC09	Salm04	1	LC09_B
LC09	Salm16	1	LC09_B
LC09	Salm05	2	LC09_B
LC09	Salm07	2	LC09_B
LC09	Salm46	2	LC09_B
LC09	Salm06	2	LC09_B
LC09	Salm03	3	LC09_B
LC10	Salm03	1	LC10
LC10	Salm04	1	LC10
LC10	Salm05	1	LC10
LC10	Salm06	1	LC10
LC10	Salm16	1	LC10
LC10	Salm07	2	LC10
LC10	Salm46	2	LC10
LC10	Salm09	10	LC10
LC10	Salm10	10	LC10
LC10	Salm24	10	LC10
LC11	Salm03	6	LC11_A
LC11	Salm04	3	LC11_A
LC11	Salm05	2	LC11_A
LC11	Salm06	2	LC11_A
LC11	Salm07	2	LC11_A
LC11	Salm16	1	LC11_A
LC11	Salm46	2	LC11_A
LC11	Salm03	4	LC11_B
LC11	Salm04	2	LC11_B
LC11	Salm05	2	LC11_B
LC11	Salm06	2	LC11_B
LC11	Salm07	2	LC11_B
LC11	Salm09	10	LC11_B
LC11	Salm10	10	LC11_B
LC11	Salm16	1	LC11_B
LC11	Salm24	10	LC11_B
LC11	Salm46	2	LC11_B
LC12	Salm16	1	LC12
LC12	Salm05	2	LC12
LC12	Salm06	2	LC12
LC12	Salm07	2	LC12
LC12	Salm46	2	LC12
LC12	Salm04	3	LC12
LC12	Salm03	6	LC12
LC17	Salm03	6	LC17
LC17	Salm04	4	LC17
LC17	Salm05	1	LC17
LC17	Salm06	2	LC17
LC17	Salm07	2	LC17
LC17	Salm16	1	LC17
LC17	Salm46	2	LC17
