# Supplementary material for: An inter-laboratory study characterizes the impact of bioinformatic approaches on genome-based cluster detection for foodborne bacterial pathogens
Source: Front Microbiol. 2025 Nov 3;16:1629731. doi: 10.3389/fmicb.2025.1629731 (PMC12621568; doi:10.3389/fmicb.2025.1629731)
Supplement: Supplementary Figure 1 — Selected strains clustering with the focus strain based on cgMLST. (A) S. enterica, (B) L. monocytogenes, (C) C. jejuni, and (D) E. coli. Individual analyses are named according to the following format: LC_approach_pipeline_assembler_cgMLST-tool_scheme; LC, Laboratory Code (“_A,”… indicates different analysis approaches), Pipelines: Rs, Ridom Seqsphere+; Wg, WGSBAC; Aq, AQUAMIS; Assembler: Sh, Shovill; Sp, Spades; Sk, Skesa; cgMLST tools: Rs, Ridom SeqSphere+; Cs, Chewiesnake; NO, none; Schemas: Eb, Enterobase; Cd, Cody; Rs, Ridom SeqSphere+; In, Innuendo; Mo, Moura; Ru, Ruppitsch; St, STEC. [file Data_Sheet_1.zip › Datasheet 1/Supplementary Table 5.xlsx]

## Sheet: Cjejuni
Lab	Isolate	Number of SNPS to focus strain	Lab Code (including approaches)
LC01	Camp27	29	LC01_A
LC01	Camp29	34	LC01_A
LC01	Camp14	40	LC01_A
LC01	Camp10	909	LC01_A
LC02	Camp27	68	LC02_A
LC02	Camp29	72	LC02_A
LC02	Camp14	76	LC02_A
LC03	Camp14	97	LC03
LC03	Camp27	95	LC03
LC03	Camp28	0	LC03
LC03	Camp29	93	LC03
LC07	Camp14	25	LC07_B
LC07	Camp27	20	LC07_B
LC07	Camp29	22	LC07_B
LC09	Camp27	29	LC09_B
LC09	Camp29	34	LC09_B
LC09	Camp14	39	LC09_B
LC10	Camp14	39	LC10
LC10	Camp27	30	LC10
LC10	Camp29	34	LC10
LC11	Camp14	39	LC11_A
LC11	Camp27	30	LC11_A
LC11	Camp29	34	LC11_A
LC12	Camp27	30	LC12
LC12	Camp29	34	LC12
LC12	Camp14	39	LC12
LC13	Camp27	30	LC13
LC13	Camp29	34	LC13
LC13	Camp14	39	LC13
LC16	Camp14	25	LC16_A
LC16	Camp27	20	LC16_A
LC16	Camp29	22	LC16_A
LC17			LC17

## Sheet: Ecoli
Lab	Isolate	Number of SNPS to focus strain	Lab Code (including approaches)
LC01	Ecoli16	0	LC01_A
LC01	Ecoli33	0	LC01_A
LC01	Ecoli34	22	LC01_A
LC01	Reference	168	LC01_A
LC01	Ecoli02	510	LC01_A
LC01	Ecoli46	542	LC01_A
LC01	Ecoli48	578	LC01_A
LC01	Ecoli18	664	LC01_A
LC01	Ecoli06	670	LC01_A
LC01	Ecoli12	684	LC01_A
LC01	Ecoli29	688	LC01_A
LC01	Ecoli38	710	LC01_A
LC01	Ecoli17	711	LC01_A
LC01	Ecoli45	717	LC01_A
LC01	Ecoli37	718	LC01_A
LC01	Ecoli26	788	LC01_A
LC01	Ecoli21	915	LC01_A
LC03	Ecoli16	9	LC03
LC03	Ecoli33	5	LC03
LC03	Ecoli34	43	LC03
LC03	Ecoli43	0	LC03
LC04	Ecoli16	0	LC04
LC04	Ecoli33	0	LC04
LC07	Ecoli16	0	LC07_B
LC07	Ecoli33	0	LC07_B
LC09	Ecoli16	0	LC09_B
LC09	Ecoli33	0	LC09_B
LC09	Ecoli34	20	LC09_B
LC10	Ecoli43	0	LC10
LC10	Ecoli16	0	LC10
LC10	Ecoli33	0	LC10
LC10	Ecoli34	22	LC10
LC11	Ecoli16	0	LC11_A
LC11	Ecoli33	0	LC11_A
LC11	Ecoli34	22	LC11_A
LC12	Ecoli16	0	LC12
LC12	Ecoli33	0	LC12
LC12	Ecoli34	22	LC12
LC15	Ecoli16	0	LC15_A
LC15	Ecoli33	0	LC15_A
LC17	Ecoli16	0	LC17
LC17	Ecoli33	0	LC17

## Sheet: Lmono
Lab	Isolate	Number of SNPS to focus strain	Lab Code (including approaches)
LC01	List16	2	LC01_A
LC01	List19	3	LC01_A
LC01	List10	4	LC01_A
LC01	List11	4	LC01_A
LC01	List15	5	LC01_A
LC01	List14	11	LC01_A
LC01	List13	13	LC01_A
LC01	List17	22	LC01_A
LC01	List27	22	LC01_A
LC01	List22	23	LC01_A
LC01	List08	27	LC01_A
LC01	List21	35	LC01_A
LC01	List29	37	LC01_A
LC01	List25	39	LC01_A
LC01	List24	41	LC01_A
LC01	List30	43	LC01_A
LC01	List02	44	LC01_A
LC01	List31	47	LC01_A
LC01	List32	50	LC01_A
LC01	List18	51	LC01_A
LC01	List34	64	LC01_A
LC01	List43	64	LC01_A
LC01	List38	65	LC01_A
LC01	List39	66	LC01_A
LC01	List41	67	LC01_A
LC01	List40	67	LC01_A
LC01	Reference	74	LC01_A
LC02	List16	2	LC02_A
LC02	List19	3	LC02_A
LC02	List10	4	LC02_A
LC02	List11	4	LC02_A
LC02	List15	5	LC02_A
LC02	List14	11	LC02_A
LC02	List13	13	LC02_A
LC03	List09	34	LC03
LC03	List10	29	LC03
LC03	List11	42	LC03
LC03	List12	36	LC03
LC03	List13	38	LC03
LC03	List14	30	LC03
LC03	List15	35	LC03
LC03	List16	16	LC03
LC03	List19	32	LC03
LC03	List20	0	LC03
LC04	List16	3	LC04
LC04	List19	4	LC04
LC04	List10	5	LC04
LC04	List11	5	LC04
LC04	List14	6	LC04
LC04	List15	6	LC04
LC04	List13	8	LC04
LC07	List09	3	LC07_B
LC07	List10	4	LC07_B
LC07	List11	4	LC07_B
LC07	List13	13	LC07_B
LC07	List14	11	LC07_B
LC07	List15	5	LC07_B
LC07	List16	2	LC07_B
LC07	List19	3	LC07_B
LC09	List16	2	LC09_B
LC09	List19	3	LC09_B
LC09	List09	3	LC09_B
LC09	List10	4	LC09_B
LC09	List11	4	LC09_B
LC09	List15	5	LC09_B
LC09	List14	11	LC09_B
LC09	List13	13	LC09_B
LC10	List20	0	LC10
LC10	List14	11	LC10
LC10	List15	5	LC10
LC10	List10	4	LC10
LC10	List11	4	LC10
LC10	List19	3	LC10
LC10	List09	3	LC10
LC10	List16	2	LC10
LC10	List13	13	LC10
LC11	List10	4	LC11_A
LC11	List11	4	LC11_A
LC11	List13	13	LC11_A
LC11	List14	11	LC11_A
LC11	List15	5	LC11_A
LC11	List16	2	LC11_A
LC11	List19	3	LC11_A
LC12	List16	2	LC12
LC12	List19	3	LC12
LC12	List10	4	LC12
LC12	List11	4	LC12
LC12	List15	5	LC12
LC12	List14	11	LC12
LC12	List13	13	LC12
LC14	List02	44	LC14_A
LC14	List08	27	LC14_A
LC14	List09	3	LC14_A
LC14	List10	4	LC14_A
LC14	List11	4	LC14_A
LC14	List12	21	LC14_A
LC14	List13	13	LC14_A
LC14	List14	11	LC14_A
LC14	List15	5	LC14_A
LC14	List16	2	LC14_A
LC14	List17	22	LC14_A
LC14	List18	51	LC14_A
LC14	List19	3	LC14_A
LC14	List21	35	LC14_A
LC14	List22	23	LC14_A
LC14	List24	41	LC14_A
LC14	List25	39	LC14_A
LC14	List27	22	LC14_A
LC14	List28	36	LC14_A
LC14	List29	37	LC14_A
LC14	List30	43	LC14_A
LC14	List31	47	LC14_A
LC14	List32	50	LC14_A
LC14	List34	64	LC14_A
LC14	List38	65	LC14_A
LC14	List39	66	LC14_A
LC14	List40	67	LC14_A
LC14	List41	67	LC14_A
LC14	List43	64	LC14_A
LC17	List10	4	LC17
LC17	List11	4	LC17
LC17	List15	5	LC17
LC17	List16	2	LC17
LC17	List19	3	LC17

## Sheet: Senter
Lab	Isolate	Number of SNPS to focus strain	Lab Code (including approaches)
LC01	Salm04	2	LC01_A
LC01	Salm05	2	LC01_A
LC01	Salm06	2	LC01_A
LC01	Salm16	2	LC01_A
LC01	Salm07	3	LC01_A
LC01	Salm46	3	LC01_A
LC01	Salm03	9	LC01_A
LC01	Salm01	23	LC01_A
LC01	Salm10	25	LC01_A
LC01	Salm09	27	LC01_A
LC01	Salm28	28	LC01_A
LC01	Salm24	29	LC01_A
LC01	Salm42	30	LC01_A
LC01	Salm19	31	LC01_A
LC01	Salm11	32	LC01_A
LC01	Salm20	39	LC01_A
LC01	Salm22	39	LC01_A
LC01	Salm25	39	LC01_A
LC01	Salm23	40	LC01_A
LC01	Salm32	40	LC01_A
LC01	Salm33	40	LC01_A
LC01	Salm21	41	LC01_A
LC01	Salm27	42	LC01_A
LC01	Reference	43	LC01_A
LC02	Salm04	2	LC02_A
LC02	Salm05	2	LC02_A
LC02	Salm06	2	LC02_A
LC02	Salm16	2	LC02_A
LC02	Salm07	3	LC02_A
LC02	Salm46	3	LC02_A
LC02	Salm03	9	LC02_A
LC03	Salm03	12	LC03
LC03	Salm04	6	LC03
LC03	Salm05	7	LC03
LC03	Salm06	6	LC03
LC03	Salm07	7	LC03
LC03	Salm15	0	LC03
LC03	Salm16	10	LC03
LC03	Salm46	7	LC03
LC04	Salm04	2	LC04
LC04	Salm05	2	LC04
LC04	Salm06	2	LC04
LC04	Salm16	2	LC04
LC04	Salm07	3	LC04
LC04	Salm46	3	LC04
LC04	Salm03	6	LC04
LC06	Salm04	2	LC06
LC06	Salm05	2	LC06
LC06	Salm06	2	LC06
LC06	Salm16	2	LC06
LC06	Salm07	3	LC06
LC06	Salm46	3	LC06
LC06	Salm03	9	LC06
LC07	Salm03	9	LC07_B
LC07	Salm04	2	LC07_B
LC07	Salm05	2	LC07_B
LC07	Salm06	2	LC07_B
LC07	Salm07	3	LC07_B
LC07	Salm16	2	LC07_B
LC07	Salm46	3	LC07_B
LC09	Salm16	2	LC09_B
LC09	Salm06	2	LC09_B
LC09	Salm04	2	LC09_B
LC09	Salm05	2	LC09_B
LC09	Salm07	3	LC09_B
LC09	Salm46	3	LC09_B
LC09	Salm03	9	LC09_B
LC10	Salm03	9	LC10
LC10	Salm04	2	LC10
LC10	Salm05	2	LC10
LC10	Salm06	2	LC10
LC10	Salm07	3	LC10
LC10	Salm15	0	LC10
LC10	Salm16	2	LC10
LC10	Salm46	3	LC10
LC11	Salm03	9	LC11_A
LC11	Salm04	2	LC11_A
LC11	Salm05	2	LC11_A
LC11	Salm06	2	LC11_A
LC11	Salm07	3	LC11_A
LC11	Salm16	2	LC11_A
LC11	Salm46	3	LC11_A
LC12	Salm16	2	LC12
LC12	Salm06	2	LC12
LC12	Salm04	2	LC12
LC12	Salm05	2	LC12
LC12	Salm07	3	LC12
LC12	Salm46	3	LC12
LC12	Salm03	9	LC12
LC17	Salm03	9	LC17
LC17	Salm04	2	LC17
LC17	Salm05	2	LC17
LC17	Salm06	2	LC17
LC17	Salm07	3	LC17
LC17	Salm16	2	LC17
LC17	Salm46	3	LC17
